# Supplementary material for: Crystal structure of 1,3-diallyl-1,3,3a,4,7,7a-hexa­hydro-4,7-methano-2-benzo­thio­phene 2,2-dioxide
Source: Acta Crystallogr Sect E Struct Rep Online. 2014 Oct 15;70(Pt 11):o1163–4. doi: 10.1107/S1600536814022053 (PMC4257250; doi:10.1107/S1600536814022053)
Supplement: Supplementary file 1 [file e-70-o1163-sup1.cif]

##############################################################################
#                                                                            #
# This CIF contains the data in a paper accepted for publication in          #
# Acta Crystallographica Section E. It conforms to the requirements of       #
# Notes for Authors for Acta Crystallographica Section E, and has been       #
# peer reviewed under the auspices of the IUCr Commission on Journals.       #
#                                                                            #
# Full details of the Crystallographic Information File format               #
# are given in the paper "The Crystallographic Information File (CIF):       #
# a New Standard Archive File for Crystallography" by S. R. Hall, F. H.      #
# Allen and I. D. Brown [Acta Cryst. (1991), A47, 655-685].                  #
#                                                                            #
# The current version of the core CIF dictionary is obtainable from          #
# ftp://ftp.iucr.org/pub/cif_core.dic.                                       #
#                                                                            #
# Software is freely available for graphical display of the structure(s)     #
# in this CIF. For information consult the CIF software page                 #
# http://www.iucr.org/resources/cif/software.                                #
#                                                                            #
# This file may be used for bona fide research purposes within the           #
# scientific community so long as proper attribution is given to the journal # 
# article from which it was obtained.                                        #
#                                                                            #
##############################################################################
data_I
_audit_creation_method     SHELXL-97
_journal_date_recd_electronic     2014-08-29
_journal_date_accepted     2014-10-07
_journal_name_full     'Acta Crystallographica, Section E'
_journal_year     2014
_journal_volume     70
_journal_issue     11
_journal_page_first     o1163
_journal_page_last     o1164
_journal_paper_category     HO
_journal_paper_doi     10.1107/S1600536814022053
_journal_coeditor_code     LD2131
_publ_contact_author_name     'Sambasivarao Kotha'
_publ_contact_author_address
;
Department of Chemistry, Indian Institute of Technology--Bombay, Powai,
Mumbai 400 076,
India
;
_publ_contact_author_email     'srk@chem.iitb.ac.in'
_publ_contact_author_fax     '+91 022 25767152'
_publ_contact_author_phone     '+91 022 25767160'
_publ_section_title
;
Crystal structure of
1,3-diallyl-1,3,3a,4,7,7a-hexahydro-4,7-methano-2-benzothiophene 2,2-dioxide
;
loop_
    _publ_author_name
    _publ_author_footnote
    _publ_author_address
    'Kotha, Sambasivarao' .
;
Department of Chemistry, Indian Institute of Technology--Bombay, Powai,
Mumbai 400 076,
India
;
    'Gunta, Rama' .
;
Department of Chemistry, Indian Institute of Technology--Bombay, Powai,
Mumbai 400 076,
India
;
_publ_section_synopsis
;
The structure and sterochemistry of an allylation derivative of a norbornene
sulfone were established by X-ray structure analysis
;
_database_code_depnum_ccdc_archive     'CCDC 1027850'
_chemical_name_systematic
;
1,3-Diallyl-1,3,3a,4,7,7a-hexahydro-4,7-methano-2-benzothiophene
2,2-dioxide
;
_chemical_name_common     'C15 H20 O2 S'
_chemical_formula_moiety     'C15 H20 O2 S'
_chemical_formula_sum     'C15 H20 O2 S'
_chemical_formula_iupac     'C15 H20 O2 S'
_chemical_formula_weight     264.37
_chemical_melting_point_gt     349.15
_chemical_melting_point_lt     348.15
_symmetry_cell_setting     monoclinic
_symmetry_space_group_name_H-M     'P 21/n'
_symmetry_space_group_name_Hall     '-P 2yn'
loop_
    _symmetry_equiv_pos_as_xyz
    'x, y, z'
    '-x+1/2, y+1/2, -z+1/2'
    '-x, -y, -z'
    'x-1/2, -y-1/2, z-1/2'
_cell_length_a     12.4412(17)
_cell_length_b     8.8472(13)
_cell_length_c     12.738(2)
_cell_angle_alpha     90.00
_cell_angle_beta     97.069(8)
_cell_angle_gamma     90.00
_cell_volume     1391.4(4)
_cell_formula_units_Z     4
_cell_measurement_reflns_used     3728
_cell_measurement_theta_min     3.20
_cell_measurement_theta_max     29.10
_cell_measurement_temperature     100(2)
_exptl_crystal_description     prism
_exptl_crystal_colour     colourless
_exptl_crystal_size_max     0.270
_exptl_crystal_size_mid     0.220
_exptl_crystal_size_min     0.110
_exptl_crystal_density_diffrn     1.262
_exptl_crystal_density_meas     ?
_exptl_crystal_density_method     'not measured'
_exptl_crystal_F_000     568
_exptl_absorpt_coefficient_mu     0.225
_exptl_absorpt_correction_type     numerical
_exptl_absorpt_process_details
;
(NUMABS; Rigaku, 1999)
;
_exptl_absorpt_correction_T_min     0.957
_exptl_absorpt_correction_T_max     0.976
_exptl_special_details     .
_diffrn_ambient_temperature     100(2)
_diffrn_radiation_type     MoK\a
_diffrn_radiation_wavelength     0.71075
_diffrn_radiation_source     'fine-focus sealed tube'
_diffrn_radiation_monochromator     graphite
_diffrn_measurement_device_type     'Rigaku Saturn724'
_diffrn_measurement_method     \w
_diffrn_detector_area_resol_mean     7.111
_diffrn_reflns_number     20804
_diffrn_reflns_av_R_equivalents     0.0967
_diffrn_reflns_av_sigmaI/netI     0.0665
_diffrn_reflns_theta_min     3.16
_diffrn_reflns_theta_max     29.15
_diffrn_reflns_theta_full     25.50
_diffrn_measured_fraction_theta_max     0.987
_diffrn_measured_fraction_theta_full     0.989
_diffrn_reflns_limit_h_min     -16
_diffrn_reflns_limit_h_max     16
_diffrn_reflns_limit_k_min     -12
_diffrn_reflns_limit_k_max     12
_diffrn_reflns_limit_l_min     -17
_diffrn_reflns_limit_l_max     17
_refine_special_details
;
Refinement of <i>F</i>^2^ against ALL reflections. The weighted <i>R</i>-factor
<i>wR</i> and goodness of fit <i>S</i> are based on <i>F</i>^2^, conventional
<i>R</i>-factors <i>R</i> are based on <i>F</i>, with <i>F</i> set to zero for
negative <i>F</i>^2^. The threshold expression of <i>F</i>^2^ >
\s(<i>F</i>^2^) is used only for calculating <i>R</i>-factors(gt) <i>etc</i>.
and is not relevant to the choice of reflections for refinement.
<i>R</i>-factors based on <i>F</i>^2^ are statistically about twice as large
as those based on <i>F</i>, and <i>R</i>- factors based on ALL data will be
even larger. All non-hydrogen atoms are refined anisotropically and all
hydrogen atoms are refined using riding model.
;
_reflns_number_total     3702
_reflns_number_gt     3231
_reflns_threshold_expression     I>2sigma(I)
_refine_ls_structure_factor_coef     Fsqd
_refine_ls_matrix_type     full
_refine_ls_R_factor_all     0.0818
_refine_ls_R_factor_gt     0.0694
_refine_ls_wR_factor_gt     0.1339
_refine_ls_wR_factor_ref     0.1414
_refine_ls_goodness_of_fit_ref     1.129
_refine_ls_restrained_S_all     1.129
_refine_ls_number_reflns     3702
_refine_ls_number_parameters     163
_refine_ls_number_restraints     0
_refine_ls_hydrogen_treatment     constr
_refine_ls_weighting_scheme     calc
_refine_ls_weighting_details
         'calc w=1/[\s^2^(Fo^2^)+(0.0388P)^2^+1.1426P] where P=(Fo^2^+2Fc^2^)/3'
_atom_sites_solution_hydrogens     geom
_atom_sites_solution_primary     direct
_atom_sites_solution_secondary     difmap
_refine_ls_shift/su_max     0.000
_refine_ls_shift/su_mean     0.000
_refine_diff_density_max     0.456
_refine_diff_density_min     -0.455
_refine_ls_extinction_method     none
_refine_ls_extinction_coef     ?
loop_
    _atom_type_symbol
    _atom_type_description
    _atom_type_scat_dispersion_real
    _atom_type_scat_dispersion_imag
    _atom_type_scat_source
    'C' 'C' 0.0033 0.0016
                         'International Tables Vol C Tables 4.2.6.8 and 6.1.1.4'
    'H' 'H' 0.0000 0.0000
                         'International Tables Vol C Tables 4.2.6.8 and 6.1.1.4'
    'O' 'O' 0.0106 0.0060
                         'International Tables Vol C Tables 4.2.6.8 and 6.1.1.4'
    'S' 'S' 0.1246 0.1234
                         'International Tables Vol C Tables 4.2.6.8 and 6.1.1.4'
_computing_data_collection
;
<i>CrystalClear-SM Expert</i> (Rigaku, 2013)
;
_computing_cell_refinement
;
<i>CrystalClear-SM Expert</i> (Rigaku, 2013)
;
_computing_data_reduction
;
<i>CrystalClear-SM Expert</i> (Rigaku, 2013)
;
_computing_structure_solution
;
SHELXS97 (Sheldrick, 2008)
;
_computing_structure_refinement
;
SHELXL97 (Sheldrick, 2008)
;
_computing_molecular_graphics
;
CrystalStructure (Rigaku, 2010)
;
_computing_publication_material
;
CrystalStructure (Rigaku, 2010)
;
loop_
    _atom_site_type_symbol
    _atom_site_label
    _atom_site_fract_x
    _atom_site_fract_y
    _atom_site_fract_z
    _atom_site_U_iso_or_equiv
    _atom_site_adp_type
    _atom_site_calc_flag
    _atom_site_refinement_flags
    _atom_site_occupancy
    _atom_site_symmetry_multiplicity
    _atom_site_disorder_assembly
    _atom_site_disorder_group
    S S1 0.13583(4) 0.04117(7) -0.17128(4) 0.01977(15) Uani d . 1 1 . .
    O O1 0.17802(13) 0.0793(2) -0.26827(12) 0.0266(4) Uani d . 1 1 . .
    O O2 0.02888(12) 0.09616(19) -0.15801(13) 0.0248(4) Uani d . 1 1 . .
    C C1 0.37378(18) -0.1394(3) 0.04960(18) 0.0255(5) Uani d . 1 1 . .
    H H1A 0.4435 -0.0971 0.0464 0.031 Uiso calc R 1 1 . .
    C C2 0.33509(17) -0.2638(3) 0.00116(18) 0.0233(5) Uani d . 1 1 . .
    H H2A 0.3715 -0.3258 -0.0441 0.028 Uiso calc R 1 1 . .
    C C3 0.22217(18) -0.2896(3) 0.03084(18) 0.0227(5) Uani d . 1 1 . .
    H H3A 0.1948 -0.3958 0.0236 0.027 Uiso calc R 1 1 . .
    C C4 0.14638(17) -0.1664(3) -0.02595(17) 0.0199(4) Uani d . 1 1 . .
    H H4A 0.0713 -0.1818 -0.0076 0.024 Uiso calc R 1 1 . .
    C C5 0.19392(17) -0.0161(3) 0.02751(17) 0.0203(5) Uani d . 1 1 . .
    H H5A 0.1374 0.0338 0.0650 0.024 Uiso calc R 1 1 . .
    C C6 0.28701(18) -0.0765(3) 0.11112(18) 0.0231(5) Uani d . 1 1 . .
    H H6A 0.3126 -0.0058 0.1702 0.028 Uiso calc R 1 1 . .
    C C7 0.23523(18) -0.2246(3) 0.14310(17) 0.0240(5) Uani d . 1 1 . .
    H H7A 0.2844 -0.2853 0.1936 0.029 Uiso calc R 1 1 . .
    H H7B 0.1651 -0.2086 0.1708 0.029 Uiso calc R 1 1 . .
    C C8 0.22743(17) 0.0912(3) -0.05690(17) 0.0214(5) Uani d . 1 1 . .
    H H8A 0.3024 0.0636 -0.0706 0.026 Uiso calc R 1 1 . .
    C C9 0.22503(19) 0.2605(3) -0.03435(19) 0.0267(5) Uani d . 1 1 . .
    H H9A 0.2466 0.3170 -0.0955 0.032 Uiso calc R 1 1 . .
    H H9B 0.1504 0.2912 -0.0245 0.032 Uiso calc R 1 1 . .
    C C10 0.3005(2) 0.2993(3) 0.0631(2) 0.0303(6) Uani d . 1 1 . .
    H H10A 0.2786 0.2739 0.1298 0.036 Uiso calc R 1 1 . .
    C C11 0.3942(2) 0.3655(3) 0.0626(3) 0.0397(7) Uani d . 1 1 . .
    H H11A 0.4187 0.3924 -0.0027 0.060 Uiso calc R 1 1 . .
    H H11B 0.4379 0.3867 0.1274 0.060 Uiso calc R 1 1 . .
    C C12 0.14238(17) -0.1576(3) -0.14620(16) 0.0191(4) Uani d . 1 1 . .
    H H12A 0.2121 -0.1974 -0.1667 0.023 Uiso calc R 1 1 . .
    C C13 0.04834(18) -0.2400(3) -0.21087(18) 0.0226(5) Uani d . 1 1 . .
    H H13A -0.0210 -0.2029 -0.1898 0.027 Uiso calc R 1 1 . .
    H H13B 0.0489 -0.2167 -0.2868 0.027 Uiso calc R 1 1 . .
    C C14 0.05525(18) -0.4070(3) -0.19523(18) 0.0257(5) Uani d . 1 1 . .
    H H14A 0.1178 -0.4568 -0.2139 0.031 Uiso calc R 1 1 . .
    C C15 -0.0184(2) -0.4906(3) -0.1576(2) 0.0321(6) Uani d . 1 1 . .
    H H15A -0.0822 -0.4450 -0.1380 0.048 Uiso calc R 1 1 . .
    H H15B -0.0080 -0.5966 -0.1500 0.048 Uiso calc R 1 1 . .
loop_
    _atom_site_aniso_label
    _atom_site_aniso_U_11
    _atom_site_aniso_U_22
    _atom_site_aniso_U_33
    _atom_site_aniso_U_12
    _atom_site_aniso_U_13
    _atom_site_aniso_U_23
    S1 0.0159(3) 0.0258(3) 0.0175(3) -0.0011(2) 0.00159(19) 0.0028(2)
    O1 0.0258(8) 0.0346(10) 0.0197(8) -0.0032(7) 0.0045(6) 0.0060(7)
    O2 0.0173(8) 0.0308(9) 0.0258(9) 0.0009(6) 0.0013(6) 0.0032(7)
    C1 0.0146(10) 0.0360(14) 0.0253(12) 0.0017(9) -0.0001(8) 0.0075(10)
    C2 0.0194(10) 0.0302(13) 0.0205(11) 0.0071(9) 0.0027(8) 0.0036(10)
    C3 0.0201(11) 0.0255(12) 0.0220(11) 0.0001(9) 0.0001(8) 0.0031(9)
    C4 0.0145(9) 0.0264(12) 0.0188(10) -0.0009(8) 0.0023(8) 0.0010(9)
    C5 0.0161(10) 0.0274(12) 0.0174(10) 0.0008(8) 0.0023(8) -0.0026(9)
    C6 0.0204(11) 0.0290(13) 0.0192(11) 0.0006(9) -0.0010(8) 0.0003(9)
    C7 0.0203(11) 0.0328(13) 0.0188(11) 0.0003(9) 0.0019(8) 0.0030(10)
    C8 0.0158(10) 0.0274(12) 0.0206(11) -0.0003(8) 0.0007(8) -0.0008(9)
    C9 0.0234(11) 0.0269(13) 0.0285(12) 0.0026(9) -0.0018(9) -0.0012(10)
    C10 0.0342(13) 0.0273(13) 0.0283(13) 0.0012(10) -0.0002(10) -0.0022(11)
    C11 0.0337(14) 0.0323(15) 0.0504(17) -0.0011(11) -0.0054(12) -0.0059(13)
    C12 0.0162(10) 0.0240(11) 0.0173(10) -0.0001(8) 0.0025(8) 0.0006(9)
    C13 0.0203(10) 0.0268(12) 0.0196(11) -0.0033(9) -0.0016(8) 0.0005(9)
    C14 0.0214(11) 0.0314(13) 0.0238(12) -0.0032(9) 0.0006(9) -0.0044(10)
    C15 0.0264(12) 0.0335(14) 0.0349(14) -0.0044(10) -0.0023(10) 0.0031(11)
_geom_special_details
;
All e.s.d.'s (except the e.s.d. in the dihedral angle between two l.s. planes)
are estimated using the full covariance matrix. The cell e.s.d.'s are taken
into account individually in the estimation of e.s.d.'s in distances, angles
and torsion angles; correlations between e.s.d.'s in cell parameters are only
used when they are defined by crystal symmetry. An approximate (isotropic)
treatment of cell e.s.d.'s is used for estimating e.s.d.'s involving l.s.
planes.
;
loop_
    _geom_bond_atom_site_label_1
    _geom_bond_atom_site_label_2
    _geom_bond_site_symmetry_2
    _geom_bond_distance
    _geom_bond_publ_flag
    S1 O1 . 1.4406(16) ?
    S1 O2 . 1.4461(16) ?
    S1 C12 . 1.788(2) ?
    S1 C8 . 1.791(2) ?
    C1 C2 . 1.323(3) ?
    C1 C6 . 1.516(3) ?
    C1 H1A . 0.9500 ?
    C2 C3 . 1.516(3) ?
    C2 H2A . 0.9500 ?
    C3 C7 . 1.531(3) ?
    C3 C4 . 1.559(3) ?
    C3 H3A . 1.0000 ?
    C4 C12 . 1.528(3) ?
    C4 C5 . 1.576(3) ?
    C4 H4A . 1.0000 ?
    C5 C8 . 1.530(3) ?
    C5 C6 . 1.568(3) ?
    C5 H5A . 1.0000 ?
    C6 C7 . 1.537(3) ?
    C6 H6A . 1.0000 ?
    C7 H7A . 0.9900 ?
    C7 H7B . 0.9900 ?
    C8 C9 . 1.527(3) ?
    C8 H8A . 1.0000 ?
    C9 C10 . 1.502(3) ?
    C9 H9A . 0.9900 ?
    C9 H9B . 0.9900 ?
    C10 C11 . 1.305(4) ?
    C10 H10A . 0.9500 ?
    C11 H11A . 0.9500 ?
    C11 H11B . 0.9500 ?
    C12 C13 . 1.530(3) ?
    C12 H12A . 1.0000 ?
    C13 C14 . 1.492(3) ?
    C13 H13A . 0.9900 ?
    C13 H13B . 0.9900 ?
    C14 C15 . 1.313(3) ?
    C14 H14A . 0.9500 ?
    C15 H15A . 0.9500 ?
    C15 H15B . 0.9500 ?
loop_
    _geom_angle_atom_site_label_1
    _geom_angle_atom_site_label_2
    _geom_angle_atom_site_label_3
    _geom_angle_site_symmetry_1
    _geom_angle_site_symmetry_3
    _geom_angle
    _geom_angle_publ_flag
    O1 S1 O2 . . 117.32(10) ?
    O1 S1 C12 . . 111.75(10) ?
    O2 S1 C12 . . 109.42(10) ?
    O1 S1 C8 . . 112.16(10) ?
    O2 S1 C8 . . 108.92(10) ?
    C12 S1 C8 . . 95.00(10) ?
    C2 C1 C6 . . 107.8(2) ?
    C2 C1 H1A . . 126.1 ?
    C6 C1 H1A . . 126.1 ?
    C1 C2 C3 . . 107.7(2) ?
    C1 C2 H2A . . 126.2 ?
    C3 C2 H2A . . 126.2 ?
    C2 C3 C7 . . 100.44(18) ?
    C2 C3 C4 . . 107.77(18) ?
    C7 C3 C4 . . 99.18(18) ?
    C2 C3 H3A . . 115.7 ?
    C7 C3 H3A . . 115.7 ?
    C4 C3 H3A . . 115.7 ?
    C12 C4 C3 . . 116.35(18) ?
    C12 C4 C5 . . 110.74(18) ?
    C3 C4 C5 . . 102.46(17) ?
    C12 C4 H4A . . 109.0 ?
    C3 C4 H4A . . 109.0 ?
    C5 C4 H4A . . 109.0 ?
    C8 C5 C6 . . 116.52(18) ?
    C8 C5 C4 . . 109.88(17) ?
    C6 C5 C4 . . 102.26(18) ?
    C8 C5 H5A . . 109.3 ?
    C6 C5 H5A . . 109.3 ?
    C4 C5 H5A . . 109.3 ?
    C1 C6 C7 . . 99.92(19) ?
    C1 C6 C5 . . 106.71(18) ?
    C7 C6 C5 . . 99.91(17) ?
    C1 C6 H6A . . 116.0 ?
    C7 C6 H6A . . 116.0 ?
    C5 C6 H6A . . 116.0 ?
    C3 C7 C6 . . 94.14(17) ?
    C3 C7 H7A . . 112.9 ?
    C6 C7 H7A . . 112.9 ?
    C3 C7 H7B . . 112.9 ?
    C6 C7 H7B . . 112.9 ?
    H7A C7 H7B . . 110.3 ?
    C9 C8 C5 . . 117.59(19) ?
    C9 C8 S1 . . 111.73(16) ?
    C5 C8 S1 . . 102.55(15) ?
    C9 C8 H8A . . 108.2 ?
    C5 C8 H8A . . 108.2 ?
    S1 C8 H8A . . 108.2 ?
    C10 C9 C8 . . 110.8(2) ?
    C10 C9 H9A . . 109.5 ?
    C8 C9 H9A . . 109.5 ?
    C10 C9 H9B . . 109.5 ?
    C8 C9 H9B . . 109.5 ?
    H9A C9 H9B . . 108.1 ?
    C11 C10 C9 . . 124.5(3) ?
    C11 C10 H10A . . 117.8 ?
    C9 C10 H10A . . 117.8 ?
    C10 C11 H11A . . 120.0 ?
    C10 C11 H11B . . 120.0 ?
    H11A C11 H11B . . 120.0 ?
    C4 C12 C13 . . 116.34(18) ?
    C4 C12 S1 . . 102.97(15) ?
    C13 C12 S1 . . 110.95(15) ?
    C4 C12 H12A . . 108.8 ?
    C13 C12 H12A . . 108.8 ?
    S1 C12 H12A . . 108.8 ?
    C14 C13 C12 . . 111.85(19) ?
    C14 C13 H13A . . 109.2 ?
    C12 C13 H13A . . 109.2 ?
    C14 C13 H13B . . 109.2 ?
    C12 C13 H13B . . 109.2 ?
    H13A C13 H13B . . 107.9 ?
    C15 C14 C13 . . 125.1(2) ?
    C15 C14 H14A . . 117.5 ?
    C13 C14 H14A . . 117.5 ?
    C14 C15 H15A . . 120.0 ?
    C14 C15 H15B . . 120.0 ?
    H15A C15 H15B . . 120.0 ?
loop_
    _geom_torsion_atom_site_label_1
    _geom_torsion_atom_site_label_2
    _geom_torsion_atom_site_label_3
    _geom_torsion_atom_site_label_4
    _geom_torsion_site_symmetry_1
    _geom_torsion_site_symmetry_2
    _geom_torsion_site_symmetry_3
    _geom_torsion_site_symmetry_4
    _geom_torsion
    _geom_torsion_publ_flag
    C6 C1 C2 C3 . . . . -1.2(3) ?
    C1 C2 C3 C7 . . . . -32.1(2) ?
    C1 C2 C3 C4 . . . . 71.2(2) ?
    C2 C3 C4 C12 . . . . 56.1(2) ?
    C7 C3 C4 C12 . . . . 160.25(18) ?
    C2 C3 C4 C5 . . . . -64.9(2) ?
    C7 C3 C4 C5 . . . . 39.31(19) ?
    C12 C4 C5 C8 . . . . -2.9(2) ?
    C3 C4 C5 C8 . . . . 121.84(18) ?
    C12 C4 C5 C6 . . . . -127.26(18) ?
    C3 C4 C5 C6 . . . . -2.5(2) ?
    C2 C1 C6 C7 . . . . 33.9(2) ?
    C2 C1 C6 C5 . . . . -69.7(2) ?
    C8 C5 C6 C1 . . . . -51.2(3) ?
    C4 C5 C6 C1 . . . . 68.6(2) ?
    C8 C5 C6 C7 . . . . -154.80(19) ?
    C4 C5 C6 C7 . . . . -35.0(2) ?
    C2 C3 C7 C6 . . . . 49.4(2) ?
    C4 C3 C7 C6 . . . . -60.77(18) ?
    C1 C6 C7 C3 . . . . -49.91(19) ?
    C5 C6 C7 C3 . . . . 59.17(19) ?
    C6 C5 C8 C9 . . . . -92.2(2) ?
    C4 C5 C8 C9 . . . . 152.19(19) ?
    C6 C5 C8 S1 . . . . 144.85(17) ?
    C4 C5 C8 S1 . . . . 29.21(19) ?
    O1 S1 C8 C9 . . . . 77.19(18) ?
    O2 S1 C8 C9 . . . . -54.37(19) ?
    C12 S1 C8 C9 . . . . -166.88(16) ?
    O1 S1 C8 C5 . . . . -155.97(14) ?
    O2 S1 C8 C5 . . . . 72.46(16) ?
    C12 S1 C8 C5 . . . . -40.04(15) ?
    C5 C8 C9 C10 . . . . 60.6(3) ?
    S1 C8 C9 C10 . . . . 178.75(17) ?
    C8 C9 C10 C11 . . . . 105.1(3) ?
    C3 C4 C12 C13 . . . . 97.1(2) ?
    C5 C4 C12 C13 . . . . -146.51(19) ?
    C3 C4 C12 S1 . . . . -141.38(16) ?
    C5 C4 C12 S1 . . . . -24.95(19) ?
    O1 S1 C12 C4 . . . . 154.63(13) ?
    O2 S1 C12 C4 . . . . -73.72(15) ?
    C8 S1 C12 C4 . . . . 38.37(15) ?
    O1 S1 C12 C13 . . . . -80.22(17) ?
    O2 S1 C12 C13 . . . . 51.43(18) ?
    C8 S1 C12 C13 . . . . 163.51(16) ?
    C4 C12 C13 C14 . . . . -65.6(3) ?
    S1 C12 C13 C14 . . . . 177.17(16) ?
    C12 C13 C14 C15 . . . . 120.0(3) ?
