# Supplementary material for: Crystal structure of 1,3-diallyl-1,3,3a,4,7,7a-hexa­hydro-4,7-methano-2-benzo­thio­phene 2,2-dioxide
Source: Acta Crystallogr Sect E Struct Rep Online. 2014 Oct 15;70(Pt 11):o1163–4. doi: 10.1107/S1600536814022053 (PMC4257250; doi:10.1107/S1600536814022053)
Supplement: Supplementary file 2 [file e-70-o1163-Isup2.hkl]

# 
# h,k,l, Fc-squared, Fo-squared, sigma(Fo-squared) and status flag 
# 
data_I
_shelx_title 'Compound_1' 
_shelx_refln_list_code          4 
_shelx_F_calc_maximum      226.30 
_exptl_crystal_F_000       568.00 
_reflns_d_resolution_high  0.7297 
 
loop_ 
 _symmetry_equiv_pos_as_xyz 
 'x, y, z' 
 '-x+1/2, y+1/2, -z+1/2' 
 '-x, -y, -z' 
 'x-1/2, -y-1/2, z-1/2' 
 
_cell_length_a    12.4412 
_cell_length_b     8.8472 
_cell_length_c    12.7380 
_cell_angle_alpha  90.000 
_cell_angle_beta   97.069 
_cell_angle_gamma  90.000 
 
_shelx_F_squared_multiplier     1.000 
 
loop_ 
 _refln_index_h 
 _refln_index_k 
 _refln_index_l 
 _refln_F_squared_calc 
 _refln_F_squared_meas 
 _refln_F_squared_sigma 
 _refln_observed_status 
   2   0   0     9514.79     8750.00    256.08 o 
   4   0   0       49.51       33.82      4.44 o 
   6   0   0     1354.79     1397.89     32.80 o 
   8   0   0      446.99      419.22     20.77 o 
  10   0   0      673.40      686.35     36.46 o 
  12   0   0     1244.31     1133.73     89.23 o 
  14   0   0      360.83      408.83     34.17 o 
  16   0   0        1.74       10.68      8.74 o 
   3   1   0     9015.82     9152.16    138.85 o 
   4   1   0      494.12      523.63      9.86 o 
   5   1   0        0.06        3.55      1.18 o 
   6   1   0      186.29      173.25      7.40 o 
   7   1   0     1309.13     1296.62     31.80 o 
   8   1   0      147.71      139.28      9.98 o 
   9   1   0       15.28       21.00      2.78 o 
  10   1   0       22.68       19.88      5.59 o 
  11   1   0      278.35      277.12     10.54 o 
  12   1   0       75.54       74.18     12.16 o 
  13   1   0        0.99        7.01      4.61 o 
  14   1   0       30.43       17.43      6.24 o 
  15   1   0       55.32       54.21     11.91 o 
  16   1   0        0.15       10.58      7.08 o 
   0   2   0        6.37       10.11      1.62 o 
   1   2   0      163.96      179.55      5.72 o 
   2   2   0     2167.45     2187.23     26.44 o 
   3   2   0       75.42       79.58      4.58 o 
   4   2   0     1076.83      946.59     22.90 o 
   5   2   0      424.70      497.09     10.84 o 
   6   2   0     1062.00     1082.94     38.43 o 
   7   2   0      812.37      839.01     24.91 o 
   8   2   0       95.88       78.10     13.13 o 
   9   2   0      105.75      105.42     10.20 o 
  10   2   0       55.11       45.08      8.59 o 
  11   2   0        8.44        4.87      3.57 o 
  12   2   0      149.32      143.86     15.89 o 
  13   2   0       15.05       10.37      5.86 o 
  14   2   0       30.81       37.39      7.26 o 
  15   2   0        8.98       14.29      6.86 o 
  16   2   0      144.41      157.16     24.17 o 
   1   3   0      724.85      813.79     12.48 o 
   2   3   0     2629.50     2713.88     31.17 o 
   3   3   0      429.02      385.48      9.36 o 
   4   3   0      505.64      494.07     12.88 o 
   5   3   0      182.62      180.13      9.65 o 
   6   3   0      415.17      445.51     14.16 o 
   7   3   0       18.60       17.56      3.62 o 
   8   3   0       57.26       55.66      8.69 o 
   9   3   0       22.40       14.19      4.74 o 
  10   3   0     1148.88     1069.40     45.87 o 
  11   3   0      133.49      139.74     19.36 o 
  12   3   0       76.97       68.02     15.25 o 
  13   3   0       40.35       34.13      6.36 o 
  14   3   0       12.24       15.49      4.66 o 
  15   3   0      205.54      235.02     25.46 o 
  16   3   0       37.03       28.48      9.41 o 
   0   4   0      401.63      370.56     20.43 o 
   1   4   0     5193.58     5391.66     71.80 o 
   2   4   0      971.87      923.47     15.59 o 
   3   4   0      910.46      914.55     22.93 o 
   4   4   0      401.45      412.59     12.41 o 
   5   4   0      838.78      831.36     23.38 o 
   6   4   0       49.79       39.17      7.23 o 
   7   4   0       16.91       17.65      3.92 o 
   8   4   0        0.88        2.35      2.47 o 
   9   4   0     1229.04     1196.67     41.65 o 
  10   4   0        9.93       12.45      3.12 o 
  11   4   0       28.41       13.52      8.47 o 
  12   4   0        0.06        8.20      4.60 o 
  13   4   0      227.07      275.79     27.47 o 
  14   4   0       29.84       47.17     10.84 o 
  15   4   0        0.13       13.96      6.48 o 
   1   5   0       13.02       11.14      1.90 o 
   2   5   0     2908.41     3102.15     74.48 o 
   3   5   0      807.30      795.59     40.59 o 
   4   5   0      900.48      911.68     29.97 o 
   5   5   0       64.02       70.78     11.97 o 
   6   5   0      848.65      863.83     26.75 o 
   7   5   0        3.30        5.34      3.82 o 
   8   5   0      281.83      260.85     20.53 o 
   9   5   0      109.36       97.37     11.27 o 
  10   5   0      210.54      208.89     21.23 o 
  11   5   0       44.20       42.48      9.76 o 
  12   5   0      211.93      222.93     20.70 o 
  13   5   0       15.48       15.74      7.08 o 
  14   5   0       24.85       45.09      8.27 o 
  15   5   0      302.41      343.39     37.43 o 
   0   6   0      891.22     1050.96     56.46 o 
   1   6   0      245.59      256.78     16.81 o 
   2   6   0       67.43       75.57     13.50 o 
   3   6   0      771.45      808.68     45.00 o 
   4   6   0      985.77      968.41     31.50 o 
   5   6   0     1831.27     1760.62     58.18 o 
   6   6   0      151.12      148.57     20.66 o 
   7   6   0      415.13      420.58     22.44 o 
   8   6   0      262.44      244.78     13.68 o 
   9   6   0      392.16      381.56     21.20 o 
  10   6   0       41.39       45.11      8.51 o 
  11   6   0        1.28        7.26      3.69 o 
  12   6   0        1.32       11.21      5.31 o 
  13   6   0      203.70      228.12     39.90 o 
  14   6   0       50.23       38.32     11.71 o 
   1   7   0       98.34      131.43     11.60 o 
   2   7   0       40.33       43.71      7.71 o 
   3   7   0        6.34        8.33      2.81 o 
   4   7   0      403.85      414.22     19.71 o 
   5   7   0       72.31       67.48      9.97 o 
   6   7   0      469.32      461.80     19.78 o 
   7   7   0      124.77      141.45     17.88 o 
   8   7   0       61.41       93.31     11.59 o 
   9   7   0       14.19       19.44      4.76 o 
  10   7   0       32.92       27.29      7.26 o 
  11   7   0        3.13        6.20      4.68 o 
  12   7   0       51.39       44.33      9.62 o 
  13   7   0       17.55       20.34      6.08 o 
   0   8   0        0.25       19.79      7.65 o 
   1   8   0       22.66       34.00      5.71 o 
   2   8   0      148.74      139.95     14.02 o 
   3   8   0        3.44        8.25      5.37 o 
   4   8   0       74.10       88.86     10.00 o 
   5   8   0       42.19       49.69      6.48 o 
   6   8   0       24.94       28.35      5.64 o 
   7   8   0      217.06      214.14     18.35 o 
   8   8   0        1.89        9.77      5.32 o 
   9   8   0       15.47       14.45      4.06 o 
  10   8   0        2.02        7.86      3.95 o 
  11   8   0        0.09       10.78      5.28 o 
  12   8   0        9.62        9.47      4.77 o 
   1   9   0       74.68      111.90     10.10 o 
   2   9   0       58.92       55.89      9.91 o 
   3   9   0      126.39      141.52     16.72 o 
   4   9   0        8.83        8.62      3.62 o 
   5   9   0       80.69       70.48      8.65 o 
   6   9   0      184.54      183.29     20.70 o 
   7   9   0      301.00      301.04     29.39 o 
   8   9   0       21.15       24.82      6.57 o 
   9   9   0        3.23       10.00      3.65 o 
  10   9   0       40.76       38.64      8.42 o 
  11   9   0      125.58       98.53     19.16 o 
   0  10   0       37.87       28.86     12.16 o 
   1  10   0        0.01        7.85      4.40 o 
   2  10   0        1.50       11.59      6.35 o 
   3  10   0        7.26        8.27      3.39 o 
   4  10   0      727.36      675.62     20.78 o 
   5  10   0      219.29      217.69     15.30 o 
   6  10   0       16.57       20.52      5.63 o 
   7  10   0        3.72        3.99      7.72 o 
   8  10   0      200.68      156.37     28.64 o 
   9  10   0       35.71       29.46      7.91 o 
   1  11   0       79.12       53.86     16.79 o 
   2  11   0        1.33       12.52      9.86 o 
   3  11   0       12.72       18.49      7.92 o 
   4  11   0      121.83       81.31     25.18 o 
   5  11   0       68.59       65.36     39.26 o 
   6  11   0      143.84      113.75     52.23 o 
   7  11   0       63.70       22.34     15.57 o 
   0  12   0        5.57        8.88     11.30 o 
   1  12   0       17.17       33.96     20.44 o 
 -15   0   1       27.05       46.60     13.50 o 
 -13   0   1     1393.22     1414.88     94.77 o 
 -11   0   1      648.90      581.93     38.83 o 
  -9   0   1      610.68      507.23     42.52 o 
  -7   0   1      514.50      638.52     28.78 o 
  -5   0   1     4621.19     4403.45    121.20 o 
  -3   0   1     6004.79     5605.43    105.79 o 
   3   0   1     4968.79     5181.61    132.59 o 
   7   0   1     1025.79      958.21     38.58 o 
   9   0   1     2003.14     1859.33     90.85 o 
  11   0   1     2113.52     2083.32    149.92 o 
  13   0   1       10.55       28.80      9.27 o 
  15   0   1        3.47        4.55      6.98 o 
 -16   1   1      155.00      128.90     31.31 o 
 -15   1   1       66.52       90.32     14.81 o 
 -14   1   1      169.16      133.49     32.39 o 
 -13   1   1       61.27       68.55     15.31 o 
 -12   1   1      133.58      145.43     11.51 o 
 -11   1   1      354.49      323.66     17.02 o 
 -10   1   1     1447.16     1426.20     47.01 o 
  -9   1   1       10.19       10.28      2.57 o 
  -8   1   1      242.98      231.01     12.31 o 
  -7   1   1       24.32       19.08      2.70 o 
  -6   1   1      691.80      647.80     21.37 o 
  -5   1   1     2347.26     2449.92     33.14 o 
  -4   1   1      306.84      367.65     10.23 o 
  -3   1   1     1332.17     1278.67     15.00 o 
  -1   1   1     1978.43     1889.71     41.59 o 
   1   1   1      442.40      476.15     23.48 o 
   2   1   1      983.60      915.77     22.76 o 
   3   1   1      262.49      248.24      8.20 o 
   4   1   1     2472.49     2389.86     53.21 o 
   5   1   1       85.61       70.25      4.47 o 
   6   1   1       32.02       25.43      3.05 o 
   7   1   1       68.87       87.54      6.93 o 
   8   1   1     1833.14     1835.28     50.37 o 
   9   1   1      594.56      566.24     33.11 o 
  10   1   1      265.68      248.26     20.14 o 
  11   1   1       90.89      100.20     14.76 o 
  12   1   1      485.00      471.66     31.02 o 
  13   1   1        4.74       12.50      5.32 o 
  14   1   1      141.35      132.99     16.42 o 
  15   1   1       18.43       24.26      5.54 o 
  16   1   1      275.56      290.69     31.33 o 
 -16   2   1        0.47       14.44      7.55 o 
 -15   2   1      104.45       99.48     15.47 o 
 -14   2   1       58.64       48.99     16.90 o 
 -13   2   1       13.42       16.38      6.02 o 
 -11   2   1      163.86      149.41     11.32 o 
 -10   2   1      401.30      372.77     19.60 o 
  -9   2   1      674.71      703.70     24.90 o 
  -8   2   1      450.74      457.15     18.19 o 
  -7   2   1     1427.88     1530.83     40.37 o 
  -6   2   1      553.03      602.58     16.67 o 
  -5   2   1      968.82      950.08     26.15 o 
  -4   2   1      107.35      115.14      4.60 o 
  -3   2   1      126.37      105.42      4.49 o 
  -2   2   1     1302.32     1333.54     29.73 o 
  -1   2   1      212.03      210.69      5.77 o 
   0   2   1    10142.09    10083.12    158.17 o 
   1   2   1     6201.33     6201.31    104.79 o 
   2   2   1     1269.07     1319.63     28.83 o 
   3   2   1      361.39      350.69     11.34 o 
   4   2   1      121.51      103.19      5.30 o 
   5   2   1      937.36      961.57     18.37 o 
   6   2   1       53.19       61.78      6.86 o 
   7   2   1      152.54      197.80     11.71 o 
   8   2   1      224.06      192.01     10.34 o 
   9   2   1       24.45       20.08      4.95 o 
  10   2   1      650.48      653.37     30.19 o 
  11   2   1       47.06       48.48     10.96 o 
  12   2   1      155.19      154.80     23.45 o 
  13   2   1      455.69      429.55     30.01 o 
  14   2   1        5.84        7.91      5.52 o 
  15   2   1       84.55       81.75     15.69 o 
  16   2   1       31.35       41.18      8.78 o 
 -16   3   1        5.67        8.91      6.92 o 
 -15   3   1       32.74       47.89     15.04 o 
 -14   3   1        0.19       17.37      5.35 o 
 -13   3   1        6.46       14.12      6.98 o 
 -12   3   1       12.47       15.03      4.43 o 
 -11   3   1      125.29      137.15     12.27 o 
 -10   3   1       26.89       21.00      6.28 o 
  -9   3   1      108.91       88.20     10.26 o 
  -8   3   1      253.01      270.38     17.75 o 
  -7   3   1      590.07      549.48     19.19 o 
  -6   3   1        0.37        5.93      3.03 o 
  -5   3   1        6.43        7.94      3.48 o 
  -4   3   1       67.60       81.80      6.06 o 
  -3   3   1       47.58       47.93      3.66 o 
  -2   3   1     2981.01     2908.88     29.88 o 
  -1   3   1     3510.53     3572.60     54.71 o 
   0   3   1      565.16      566.62      9.26 o 
   1   3   1      567.30      588.89     12.62 o 
   2   3   1      255.69      326.69      8.91 o 
   3   3   1      582.44      531.54     11.16 o 
   4   3   1        0.18        3.73      1.73 o 
   5   3   1       17.02       12.21      2.96 o 
   6   3   1      115.09      112.49     11.44 o 
   7   3   1     1006.19     1030.59     31.99 o 
   8   3   1      115.51      118.95     10.82 o 
   9   3   1      929.86      885.13     34.24 o 
  10   3   1      625.78      590.90     32.50 o 
  11   3   1        0.34        8.05      4.70 o 
  12   3   1       62.17       70.33     12.72 o 
  13   3   1      185.31      172.40     19.68 o 
  14   3   1       13.37       38.50     13.75 o 
  15   3   1        1.92        8.49      3.91 o 
  16   3   1       52.95       78.70     12.78 o 
 -16   4   1       28.84       19.32      7.51 o 
 -15   4   1       85.02       67.27     10.98 o 
 -14   4   1      192.85      211.99     24.01 o 
 -13   4   1       56.23       52.36     10.03 o 
 -12   4   1     1094.70      971.59     44.52 o 
 -11   4   1       29.41       23.29      6.22 o 
 -10   4   1        3.11        7.56      2.83 o 
  -9   4   1      437.87      391.58     13.70 o 
  -8   4   1      481.58      457.62     21.38 o 
  -7   4   1       55.37       62.53      8.67 o 
  -6   4   1       66.61       87.82      8.98 o 
  -5   4   1      137.69      139.19      9.64 o 
  -4   4   1      359.22      341.60     13.00 o 
  -3   4   1      876.38      867.68     23.84 o 
  -2   4   1      932.61      976.33     23.58 o 
  -1   4   1      621.88      603.12     16.42 o 
   0   4   1     7091.76     7450.75    120.93 o 
   1   4   1       62.83       33.81      3.03 o 
   2   4   1      886.46      917.38     21.09 o 
   3   4   1       12.01       16.00      2.00 o 
   4   4   1      274.63      229.47     10.47 o 
   5   4   1      471.80      463.04     18.51 o 
   6   4   1     1042.98      967.85     32.57 o 
   7   4   1      613.45      573.31     16.11 o 
   8   4   1       74.98       62.60      9.04 o 
   9   4   1      544.73      535.07     35.16 o 
  10   4   1      799.15      802.68     27.89 o 
  11   4   1       43.34       40.35      7.55 o 
  12   4   1       16.50       13.23      7.26 o 
  13   4   1      375.84      351.07     21.41 o 
  14   4   1       26.47       29.11      8.47 o 
  15   4   1        7.34       13.34      5.55 o 
 -15   5   1      276.72      307.41     36.84 o 
 -14   5   1       19.65       52.71     11.85 o 
 -13   5   1       81.50       81.87     13.57 o 
 -12   5   1      152.68      187.12     24.83 o 
 -11   5   1      247.10      277.48     24.40 o 
 -10   5   1       36.75       41.96      7.49 o 
  -9   5   1      899.84      870.41     27.26 o 
  -8   5   1       81.84       78.78     11.61 o 
  -7   5   1      350.41      344.82     17.99 o 
  -6   5   1      351.18      355.64     17.40 o 
  -5   5   1      538.71      543.38     19.14 o 
  -4   5   1     2318.01     2432.89     73.02 o 
  -3   5   1      807.01      880.39     29.86 o 
  -2   5   1      155.39      177.44      8.40 o 
  -1   5   1      653.47      653.34     23.37 o 
   0   5   1      369.57      369.89     16.65 o 
   1   5   1        0.92        4.41      1.81 o 
   2   5   1      128.92      151.04     11.07 o 
   3   5   1     2921.23     2972.22     74.74 o 
   4   5   1       63.88       46.53      8.64 o 
   5   5   1      238.72      223.34     17.70 o 
   6   5   1      160.39      160.99     12.70 o 
   7   5   1     1433.30     1553.73     56.65 o 
   8   5   1       18.60       26.92      7.25 o 
   9   5   1      356.74      330.93     22.02 o 
  10   5   1       27.89       21.55      6.23 o 
  11   5   1      245.43      225.30     18.58 o 
  12   5   1       12.61       20.27      5.02 o 
  13   5   1      473.98      473.95     37.34 o 
  14   5   1       59.19       38.59     15.14 o 
  15   5   1       14.35       15.03      6.16 o 
 -14   6   1       47.94       44.72     14.26 o 
 -13   6   1       48.90       35.72      9.96 o 
 -12   6   1      210.69      311.75     42.46 o 
 -11   6   1      155.81      162.65     16.52 o 
 -10   6   1        6.47       15.26      6.03 o 
  -9   6   1      144.42      118.94     13.18 o 
  -8   6   1      303.09      304.69     16.33 o 
  -7   6   1     1251.67     1243.97     54.12 o 
  -6   6   1       28.69       29.50      5.95 o 
  -5   6   1      325.39      285.87     18.15 o 
  -4   6   1      936.96      868.06     31.97 o 
  -3   6   1        5.73       10.60      3.50 o 
  -2   6   1      338.38      354.67     13.98 o 
  -1   6   1      111.53      115.97     12.63 o 
   0   6   1      453.12      465.54     28.08 o 
   1   6   1       34.36       29.69      7.35 o 
   2   6   1      215.21      210.13     14.44 o 
   3   6   1      841.91      796.78     38.09 o 
   4   6   1      135.25      148.76     14.41 o 
   5   6   1      136.53      146.12     16.24 o 
   6   6   1      265.31      257.82     17.71 o 
   7   6   1       43.73       51.39      8.24 o 
   8   6   1      200.70      197.81     12.31 o 
   9   6   1      168.46      149.53     18.29 o 
  10   6   1      132.93      188.76     23.93 o 
  11   6   1       15.50       23.46      5.18 o 
  12   6   1       16.26       20.63      4.83 o 
  13   6   1       16.97       26.75      8.65 o 
  14   6   1      219.55      228.15     26.40 o 
 -13   7   1       25.05       21.70      7.51 o 
 -12   7   1        3.96       15.78      4.42 o 
 -11   7   1      251.05      254.30     25.66 o 
 -10   7   1        7.19       11.31      6.83 o 
  -9   7   1        0.58        9.75      3.44 o 
  -8   7   1       49.66       37.69      5.70 o 
  -7   7   1       85.59       74.98      9.01 o 
  -6   7   1      139.94      126.58     15.18 o 
  -5   7   1      549.58      612.08     51.59 o 
  -4   7   1      167.35      169.91     15.50 o 
  -3   7   1       14.70       24.81      3.91 o 
  -2   7   1       41.50       49.59      6.36 o 
  -1   7   1       60.21       42.21      5.59 o 
   0   7   1       85.98       88.26     10.67 o 
   1   7   1      109.06      108.07     12.47 o 
   2   7   1      365.78      478.52     21.94 o 
   3   7   1      424.26      420.07     22.93 o 
   4   7   1        7.77        8.02      3.63 o 
   5   7   1        7.05       16.45      4.59 o 
   6   7   1       35.29       27.18      6.30 o 
   7   7   1       26.24       42.35     19.06 o 
   8   7   1       34.65       32.03      8.23 o 
   9   7   1       50.91       40.43      7.06 o 
  10   7   1        0.19       12.01      4.00 o 
  11   7   1       89.92      100.51     13.41 o 
  12   7   1       36.26       38.81      7.76 o 
  13   7   1        0.05       11.37      4.46 o 
 -12   8   1       30.27       36.36      8.68 o 
 -11   8   1       24.25       18.78      6.28 o 
 -10   8   1       14.40       27.02      5.51 o 
  -9   8   1       83.88       80.03     15.02 o 
  -8   8   1      245.68      262.46     19.50 o 
  -7   8   1      332.10      424.59     35.14 o 
  -6   8   1      267.48      265.08     15.95 o 
  -5   8   1       15.22       19.17      5.24 o 
  -4   8   1      149.28      148.87     13.54 o 
  -3   8   1      141.68      175.24     15.02 o 
  -2   8   1        7.78        9.67      3.30 o 
  -1   8   1       13.25       22.60      5.11 o 
   0   8   1        6.17       13.06      3.92 o 
   1   8   1      195.48      257.09     18.72 o 
   2   8   1        8.56       10.12      4.78 o 
   3   8   1        2.92       12.70      4.65 o 
   4   8   1      423.30      380.25     34.17 o 
   5   8   1      905.37      954.28     22.40 o 
   6   8   1      454.41      442.01     17.34 o 
   7   8   1      130.35      140.89     13.81 o 
   8   8   1       61.01       70.23      9.08 o 
   9   8   1       18.53       14.42      4.83 o 
  10   8   1        2.02       11.34      3.98 o 
  11   8   1        9.11       13.27      4.02 o 
  12   8   1       37.30       23.58      7.30 o 
 -11   9   1       33.87       40.39     15.00 o 
 -10   9   1       84.46      121.38     20.24 o 
  -9   9   1       39.30       20.85      6.95 o 
  -8   9   1       35.40       27.41      5.63 o 
  -7   9   1       13.41       12.17      5.22 o 
  -6   9   1      331.70      304.02     18.31 o 
  -5   9   1       57.69       57.55     12.38 o 
  -4   9   1        0.83        4.51      3.18 o 
  -3   9   1       25.56       21.07      4.84 o 
  -2   9   1      348.60      423.96     37.53 o 
  -1   9   1        0.07        6.49      3.52 o 
   0   9   1      274.17      330.02     19.45 o 
   1   9   1        0.06       14.73      5.03 o 
   2   9   1       75.35       62.39     16.88 o 
   3   9   1       97.88       97.71     15.42 o 
   4   9   1      385.64      395.89     22.43 o 
   5   9   1      120.37       94.52     15.19 o 
   6   9   1       24.48       20.81      5.48 o 
   7   9   1      116.01       80.91     15.05 o 
   8   9   1       41.98       43.08      6.28 o 
   9   9   1        7.65        6.73      5.52 o 
  10   9   1        1.76       11.24      7.75 o 
  11   9   1       44.52       38.28     17.37 o 
  -9  10   1       97.04       52.02     14.72 o 
  -8  10   1      240.92      183.01     24.43 o 
  -7  10   1       63.01       60.60      9.15 o 
  -6  10   1      176.21      195.72     20.92 o 
  -5  10   1       51.64       36.79      8.20 o 
  -4  10   1       23.14       22.49      5.97 o 
  -3  10   1      104.89       94.28     17.98 o 
  -2  10   1       18.83       16.32      6.84 o 
  -1  10   1      114.01       81.04     16.25 o 
   0  10   1        9.57       16.43      7.05 o 
   1  10   1       75.11       85.46     14.75 o 
   2  10   1       31.30       48.37     12.93 o 
   3  10   1        6.56       12.38      7.30 o 
   4  10   1      142.01      124.78     16.87 o 
   5  10   1      215.92      219.96     23.98 o 
   6  10   1      259.53      321.44     35.39 o 
   7  10   1        5.25       10.91      7.38 o 
   8  10   1       45.71       38.50     11.73 o 
   9  10   1       32.58       19.64     10.13 o 
  -7  11   1       19.75       16.24     18.70 o 
  -6  11   1      138.14      175.28     55.98 o 
  -5  11   1       69.93       39.54     33.77 o 
  -4  11   1       74.82       86.00     29.60 o 
  -3  11   1        3.87       17.10     12.56 o 
  -2  11   1        6.74       14.82      5.42 o 
  -1  11   1       71.06       75.23     17.00 o 
   0  11   1        7.80        9.60      3.75 o 
   1  11   1        2.00       14.49      7.22 o 
   2  11   1      172.30      217.67     31.87 o 
   3  11   1      129.31       94.66     24.39 o 
   4  11   1       22.11       14.17      8.56 o 
   5  11   1       43.76       19.19     10.96 o 
   6  11   1       55.17       50.47     14.39 o 
  -2  12   1       30.82       27.34     14.09 o 
  -1  12   1        7.13       24.64     46.55 o 
   0  12   1       23.11       21.93     16.50 o 
   1  12   1        6.74       22.57     10.79 o 
 -16   0   2      575.92      698.12     49.15 o 
 -14   0   2      499.14      434.09     34.06 o 
 -12   0   2      620.27      649.39     48.05 o 
 -10   0   2      180.20      188.48     35.72 o 
  -8   0   2      111.67      121.06     15.21 o 
  -6   0   2       17.26       20.15      7.10 o 
  -4   0   2       30.12       16.84      4.24 o 
  -2   0   2    51211.04    50733.38   2248.08 o 
   0   0   2     2207.31     1969.80     43.16 o 
   2   0   2      177.84      156.29      9.26 o 
   4   0   2       13.48       16.49      3.78 o 
   6   0   2     1175.33     1136.63     45.24 o 
   8   0   2      347.01      379.74     30.84 o 
  10   0   2     2921.12     2930.44     49.89 o 
  12   0   2      345.80      315.52     27.37 o 
  14   0   2      109.20       83.49     15.70 o 
  16   0   2        6.63        8.88      7.73 o 
 -16   1   2      179.26      174.76     24.40 o 
 -15   1   2      256.64      275.48     26.00 o 
 -14   1   2        2.50       11.22      7.27 o 
 -13   1   2       48.98       42.07      6.45 o 
 -12   1   2      177.47      193.55     16.77 o 
 -11   1   2       10.14       12.12      4.12 o 
 -10   1   2        0.83        6.20      3.74 o 
  -9   1   2     1482.11     1530.05     35.71 o 
  -8   1   2      557.29      516.77     16.84 o 
  -7   1   2      597.43      611.95     21.23 o 
  -6   1   2       40.67       51.20      6.09 o 
  -5   1   2      394.43      393.52      8.46 o 
  -4   1   2     3407.19     3717.60     63.35 o 
  -3   1   2      325.49      306.43      9.00 o 
  -2   1   2     1209.18     1193.97     21.70 o 
   1   1   2      697.22      577.96     10.35 o 
   2   1   2     1242.41     1203.95     16.29 o 
   3   1   2     4259.15     4238.77     58.15 o 
   4   1   2      319.77      386.12     10.42 o 
   5   1   2      181.87      143.77      6.87 o 
   6   1   2      286.36      320.89      9.33 o 
   7   1   2      747.11      733.93     26.38 o 
   8   1   2      192.18      179.07     14.17 o 
   9   1   2     1714.57     1698.72     64.25 o 
  10   1   2        9.14        4.85      3.53 o 
  11   1   2      303.08      323.60     22.97 o 
  12   1   2       48.62       56.06     11.80 o 
  13   1   2       19.85       23.80      7.06 o 
  14   1   2        1.92        6.43      4.21 o 
  15   1   2       33.25       44.74      9.09 o 
  16   1   2       63.52       85.78     13.41 o 
 -16   2   2        2.25       16.77      7.99 o 
 -15   2   2        3.03        9.34      7.00 o 
 -14   2   2       68.84       64.64     14.07 o 
 -13   2   2       28.28       12.18      7.50 o 
 -12   2   2      343.94      384.28     22.19 o 
 -11   2   2      192.17      169.46     12.97 o 
 -10   2   2       83.09       69.23      9.59 o 
  -9   2   2      182.83      232.97     24.63 o 
  -8   2   2      306.58      364.13     19.31 o 
  -6   2   2        7.13       17.18      3.68 o 
  -5   2   2      743.17      793.89     12.75 o 
  -4   2   2      879.84      900.93     17.17 o 
  -3   2   2       28.35       12.52      1.72 o 
  -2   2   2      222.41      235.85      6.66 o 
  -1   2   2     2038.22     2042.36     29.76 o 
   0   2   2     5645.08     5694.20     67.61 o 
   1   2   2     2680.24     2769.13     38.52 o 
   2   2   2     2068.82     2019.98     34.29 o 
   3   2   2     7665.09     8288.96    132.06 o 
   4   2   2      450.35      430.11     10.08 o 
   5   2   2      419.28      458.08      9.60 o 
   6   2   2     1502.00     1465.88     59.30 o 
   7   2   2      262.45      234.85     15.45 o 
   8   2   2      248.86      277.88     19.77 o 
   9   2   2        1.22        4.73      2.32 o 
  10   2   2      684.76      719.46     35.96 o 
  11   2   2       29.40       27.37      8.99 o 
  12   2   2      313.87      314.57     16.10 o 
  13   2   2       24.36       26.47      8.54 o 
  14   2   2      138.15      168.43     22.17 o 
  15   2   2       68.64       60.20     11.34 o 
  16   2   2       44.17       45.53     10.56 o 
 -16   3   2        0.00       18.37      6.98 o 
 -15   3   2        5.60       16.92      5.47 o 
 -14   3   2       55.35       58.77     14.93 o 
 -13   3   2        1.12        8.72      4.03 o 
 -12   3   2      617.61      566.85     27.60 o 
 -11   3   2       28.78       25.26      4.82 o 
 -10   3   2        9.95       13.47      3.85 o 
  -9   3   2      182.21      158.49     12.03 o 
  -8   3   2      210.85      210.74     11.23 o 
  -7   3   2       46.53       43.49      5.14 o 
  -6   3   2      498.85      493.19     14.48 o 
  -5   3   2      610.61      567.79     13.09 o 
  -4   3   2      254.58      271.15      8.60 o 
  -3   3   2       16.82       18.18      2.00 o 
  -2   3   2     1455.01     1378.89     18.18 o 
  -1   3   2        4.86       23.25      2.60 o 
   0   3   2     1622.78     1512.57     30.17 o 
   1   3   2      121.27      131.55      5.08 o 
   2   3   2     2410.48     2389.29     35.33 o 
   3   3   2      776.34      768.45     18.42 o 
   4   3   2      417.86      369.78     13.84 o 
   5   3   2      256.25      260.31     10.23 o 
   6   3   2      251.58      235.19     12.31 o 
   7   3   2      578.26      567.18     16.20 o 
   8   3   2     1081.79     1112.13     38.86 o 
   9   3   2      716.88      735.40     34.58 o 
  10   3   2       39.12       21.06      6.20 o 
  11   3   2       11.33       23.29      7.20 o 
  12   3   2      205.75      215.06     25.84 o 
  13   3   2       78.72      113.81     18.17 o 
  14   3   2       87.72       94.75     18.16 o 
  15   3   2       12.99       25.39      7.11 o 
  16   3   2        5.09       19.94     10.02 o 
 -16   4   2       38.55       41.87      9.22 o 
 -15   4   2      219.43      225.93     33.99 o 
 -14   4   2       18.16       23.78      7.55 o 
 -13   4   2        9.22        1.72      3.98 o 
 -12   4   2      198.54      212.10     21.40 o 
 -11   4   2      473.41      519.35     40.01 o 
 -10   4   2      328.23      324.83     16.95 o 
  -9   4   2        9.50        9.32      3.40 o 
  -8   4   2      548.51      555.55     21.39 o 
  -7   4   2      133.24      140.27     10.38 o 
  -6   4   2      716.48      688.15     20.67 o 
  -5   4   2        3.93        8.78      3.18 o 
  -4   4   2     1018.63      962.55     37.33 o 
  -3   4   2      828.97      803.46     18.86 o 
  -2   4   2       92.54       82.18      8.14 o 
  -1   4   2      504.90      501.76     14.09 o 
   0   4   2        6.26        3.57      1.06 o 
   1   4   2     4466.63     4540.21     93.79 o 
   2   4   2     1537.91     1703.35     52.63 o 
   3   4   2       53.12       56.50      4.55 o 
   4   4   2       88.96      117.50     11.97 o 
   5   4   2      239.67      223.49     12.79 o 
   6   4   2       25.27       35.69      6.50 o 
   7   4   2     1344.97     1347.32     35.68 o 
   8   4   2      450.68      425.72     15.67 o 
   9   4   2       38.79       24.81      6.80 o 
  10   4   2       16.11       12.66      4.41 o 
  11   4   2      486.82      469.47     34.29 o 
  12   4   2        6.71       12.85      5.34 o 
  13   4   2       18.86        7.17      5.70 o 
  14   4   2      137.20      140.35     18.16 o 
  15   4   2       34.05       49.80     13.72 o 
 -15   5   2        0.16       14.13      5.34 o 
 -14   5   2      699.57      790.88     30.42 o 
 -13   5   2        2.14       14.11      4.69 o 
 -12   5   2      200.50      166.11     23.90 o 
 -11   5   2      333.36      299.31     17.95 o 
 -10   5   2      272.83      266.28     15.88 o 
  -9   5   2       76.28       77.08     10.34 o 
  -8   5   2      331.90      321.50     14.85 o 
  -7   5   2       33.99       49.55      6.52 o 
  -6   5   2      438.40      457.53     18.81 o 
  -5   5   2      825.92      809.75     18.10 o 
  -4   5   2       70.73       83.04      8.83 o 
  -3   5   2      336.77      366.72     23.88 o 
  -2   5   2      929.23     1010.83     38.52 o 
  -1   5   2        4.94        5.48      1.26 o 
   0   5   2     2164.60     2366.49     68.94 o 
   1   5   2      192.28      169.09     10.22 o 
   2   5   2      311.67      330.48     16.61 o 
   3   5   2       74.70       89.65      8.80 o 
   4   5   2      948.10      946.43     34.58 o 
   5   5   2        6.05        3.94      3.12 o 
   6   5   2      110.69      101.68     10.84 o 
   7   5   2      212.60      206.41     13.79 o 
   8   5   2      724.25      714.18     30.87 o 
   9   5   2      170.88      185.87     13.78 o 
  10   5   2        9.46       12.83      4.25 o 
  11   5   2      390.18      363.00     26.48 o 
  12   5   2       24.79       30.80      7.17 o 
  13   5   2      461.48      433.99     29.19 o 
  14   5   2       11.83       15.04      7.59 o 
  15   5   2       32.71       28.72      8.07 o 
 -14   6   2       14.26       10.83      5.61 o 
 -13   6   2      101.30      103.54     17.75 o 
 -12   6   2        2.70        5.87      5.26 o 
 -11   6   2      180.49      198.62     22.86 o 
 -10   6   2       32.88       24.14      5.86 o 
  -9   6   2       13.00       14.48      4.55 o 
  -8   6   2      177.48      158.25     18.67 o 
  -7   6   2      629.41      634.13     29.88 o 
  -6   6   2     1228.46     1199.41     45.83 o 
  -5   6   2       42.69       26.22      6.35 o 
  -4   6   2        1.58        3.39      2.36 o 
  -3   6   2      269.77      294.76     16.75 o 
  -2   6   2      105.65      123.01     11.39 o 
  -1   6   2       72.91       77.63      8.32 o 
   0   6   2      370.03      358.03     15.04 o 
   1   6   2      512.06      541.19     31.74 o 
   2   6   2      143.08      129.60     11.14 o 
   3   6   2      660.89      610.82     27.44 o 
   4   6   2      457.07      467.13     18.94 o 
   5   6   2     1289.99     1269.60     49.37 o 
   6   6   2      364.17      376.35     23.70 o 
   7   6   2      646.55      707.77     36.69 o 
   8   6   2      109.16      125.33     13.73 o 
   9   6   2       51.40       59.08     10.19 o 
  10   6   2      126.96      105.89     13.34 o 
  11   6   2      134.14      169.48     22.80 o 
  12   6   2       92.54       79.92     12.39 o 
  13   6   2       26.81       28.61      7.94 o 
  14   6   2       44.82       27.13      7.83 o 
 -13   7   2       14.94        8.84     12.22 o 
 -12   7   2       87.84       77.80     14.59 o 
 -11   7   2       14.37       19.65      6.68 o 
 -10   7   2      251.04      271.04     30.75 o 
  -9   7   2        6.52       17.46      5.70 o 
  -8   7   2        0.21        6.41      2.82 o 
  -7   7   2        2.34        3.99      4.12 o 
  -6   7   2        0.26        9.13      4.39 o 
  -5   7   2       53.95       52.34      8.71 o 
  -4   7   2      193.63      189.64     13.52 o 
  -3   7   2       44.39       41.21      7.53 o 
  -2   7   2      538.45      562.29     25.55 o 
  -1   7   2       52.83       58.80      9.57 o 
   0   7   2        1.80        5.20      2.84 o 
   1   7   2      179.15      198.16     13.66 o 
   2   7   2      722.69      736.34     35.64 o 
   3   7   2       58.05       60.37     10.92 o 
   4   7   2     1077.45     1039.27     46.24 o 
   5   7   2      183.60      187.32     16.85 o 
   6   7   2       25.72       29.95      6.94 o 
   7   7   2       22.62       12.94      3.63 o 
   8   7   2       61.13       69.50     10.64 o 
   9   7   2       16.79       11.06      3.93 o 
  10   7   2        5.14       14.45      4.23 o 
  11   7   2       15.54       21.02      6.53 o 
  12   7   2      394.74      374.18     24.77 o 
  13   7   2        6.26       16.77      5.96 o 
 -12   8   2        4.02        8.84      6.73 o 
 -11   8   2        0.32       11.54      3.50 o 
 -10   8   2       57.96       81.60     18.43 o 
  -9   8   2       42.45       68.79      9.32 o 
  -8   8   2       30.19       24.22      6.59 o 
  -7   8   2      166.18      195.22     19.02 o 
  -6   8   2       15.17       33.29      6.89 o 
  -5   8   2      145.17      139.00     11.48 o 
  -4   8   2      382.57      434.94     27.97 o 
  -3   8   2      164.56      169.02     14.61 o 
  -2   8   2        6.22        9.50      3.77 o 
  -1   8   2      228.77      247.64     18.49 o 
   0   8   2      110.99      135.65     16.32 o 
   1   8   2      248.89      258.06     18.92 o 
   2   8   2      193.65      229.10     16.39 o 
   3   8   2      125.59      124.74     12.20 o 
   4   8   2       13.12       12.26      4.31 o 
   5   8   2      113.49      108.41     14.92 o 
   6   8   2       18.23       30.42      5.05 o 
   7   8   2       18.36       15.15      5.58 o 
   8   8   2        2.19        6.17      3.99 o 
   9   8   2      129.75      116.90     10.71 o 
  10   8   2        9.59       16.42      6.31 o 
  11   8   2        0.57       23.92      6.40 o 
  12   8   2       10.16       16.24     10.61 o 
 -11   9   2        9.53       18.38      8.30 o 
 -10   9   2       38.71       35.14     10.17 o 
  -9   9   2       51.20       47.85      9.94 o 
  -8   9   2       16.77       27.74      5.75 o 
  -7   9   2        8.63       17.52      3.29 o 
  -6   9   2      151.99      151.42     16.12 o 
  -5   9   2      209.37      214.45     21.21 o 
  -4   9   2      320.69      316.78     23.97 o 
  -3   9   2        6.50       10.94      3.35 o 
  -2   9   2       17.19       27.75      5.25 o 
  -1   9   2      182.61      227.06     19.53 o 
   0   9   2        6.48       15.41      4.40 o 
   1   9   2       34.24       34.06      5.40 o 
   2   9   2       30.39       17.13      5.55 o 
   3   9   2      124.71      112.05     11.84 o 
   4   9   2       68.92       48.94      9.86 o 
   5   9   2      167.79      179.99     26.80 o 
   6   9   2       11.45       13.95      5.32 o 
   7   9   2      147.14      116.55     36.46 o 
   8   9   2        0.18       10.28      5.54 o 
   9   9   2      106.96      126.86     19.32 o 
  10   9   2        2.22       20.26      7.19 o 
  -9  10   2        0.00        9.71      6.53 o 
  -8  10   2       34.67       24.81     12.03 o 
  -7  10   2      198.97      185.88     37.59 o 
  -6  10   2      279.76      224.87     25.24 o 
  -5  10   2       28.57       31.74      9.26 o 
  -4  10   2       17.20       27.79      9.20 o 
  -3  10   2       87.40       73.31     16.19 o 
  -2  10   2       46.16       45.01     13.44 o 
  -1  10   2       12.85       14.69      5.30 o 
   0  10   2       14.84       22.63     15.34 o 
   1  10   2       12.80       13.21      7.54 o 
   2  10   2      369.15      462.39     44.67 o 
   3  10   2       69.50       63.78     21.76 o 
   4  10   2       10.00        9.81      8.23 o 
   5  10   2        0.89       11.85      5.14 o 
   6  10   2      186.62      164.81     32.72 o 
   7  10   2       11.24       12.64      6.49 o 
   8  10   2       22.04       43.14     19.63 o 
   9  10   2        2.18        8.63      6.21 o 
  -7  11   2        2.65        4.21     14.92 o 
  -6  11   2       10.14       31.24     32.26 o 
  -5  11   2      101.14       64.45     15.31 o 
  -4  11   2        8.15       11.84      5.37 o 
  -3  11   2       12.74       13.75      7.59 o 
  -2  11   2       25.62       30.69     11.76 o 
  -1  11   2      123.49      105.18     19.31 o 
   0  11   2       18.99       21.09     27.08 o 
   1  11   2        4.97       12.45      8.01 o 
   2  11   2       48.67       36.07     13.47 o 
   3  11   2      156.47      171.90     32.95 o 
   4  11   2       97.61       61.11     17.24 o 
   5  11   2       93.06       68.57     15.96 o 
   6  11   2       71.40       46.02     17.46 o 
  -1  12   2       23.05       16.88     10.61 o 
   0  12   2        1.89       69.44     88.08 o 
 -15   0   3      512.35      468.24     66.00 o 
 -13   0   3        1.68        4.47      5.75 o 
 -11   0   3     1738.57     1817.93    111.45 o 
  -9   0   3       47.09       54.44      7.93 o 
  -7   0   3     2036.19     2103.13     81.74 o 
  -5   0   3     1218.04     1161.88     42.24 o 
  -3   0   3        3.06        1.20      0.73 o 
  -1   0   3     2298.79     2404.26     95.22 o 
   1   0   3    35573.57    34997.09   1292.24 o 
   3   0   3     1568.69     1767.86     40.88 o 
   5   0   3     1015.32     1153.33     26.38 o 
   7   0   3     5622.58     6237.55     97.03 o 
   9   0   3      639.54      554.55     31.07 o 
  11   0   3      215.39      286.63     32.51 o 
  13   0   3      113.09      115.52     23.19 o 
  15   0   3        5.29        6.75      8.01 o 
 -16   1   3        1.60       14.17      8.53 o 
 -15   1   3      184.58      170.14     22.78 o 
 -14   1   3      254.10      300.76     18.17 o 
 -13   1   3        2.00        7.81      2.79 o 
 -12   1   3      949.44      964.37     41.54 o 
 -11   1   3      133.47      150.51     12.88 o 
 -10   1   3        1.73       12.49      4.09 o 
  -9   1   3        0.22        5.65      3.21 o 
  -8   1   3      699.04      707.31     23.85 o 
  -7   1   3     1922.67     2077.76     57.89 o 
  -6   1   3      197.24      171.50      8.84 o 
  -5   1   3     2451.49     2502.62     38.84 o 
  -4   1   3      300.07      241.32      7.98 o 
  -3   1   3      225.58      186.49      5.73 o 
  -2   1   3      313.64      271.68      7.24 o 
  -1   1   3     1003.15      930.15     15.24 o 
   0   1   3      698.57      604.77     15.02 o 
   1   1   3      118.91      106.84      4.04 o 
   2   1   3       22.82       23.11      2.04 o 
   3   1   3     1519.95     1505.42     18.68 o 
   4   1   3     2577.94     2526.91     36.03 o 
   5   1   3      214.15      181.34      8.25 o 
   6   1   3       10.47        7.01      2.47 o 
   7   1   3      454.74      448.25     19.77 o 
   8   1   3     1171.53     1142.18     21.63 o 
   9   1   3      508.00      484.06     20.43 o 
  10   1   3     1068.77     1065.26     56.73 o 
  11   1   3       25.32       28.55      7.08 o 
  12   1   3        2.07        4.88      3.49 o 
  13   1   3        7.64       16.81     15.11 o 
  14   1   3       73.82       91.29     16.09 o 
  15   1   3        3.24       15.21      6.41 o 
  16   1   3       14.93       17.61      5.79 o 
 -16   2   3      100.57      107.95     28.77 o 
 -15   2   3       90.49       88.36     15.64 o 
 -14   2   3       24.56       24.56      7.34 o 
 -13   2   3       35.59       20.31      6.26 o 
 -12   2   3       54.31       55.11      9.40 o 
 -11   2   3      636.21      585.90     21.85 o 
 -10   2   3       27.41       19.96      5.14 o 
  -9   2   3      343.34      322.30     16.25 o 
  -8   2   3      212.69      223.31     11.55 o 
  -7   2   3      560.55      556.80     16.86 o 
  -6   2   3      664.53      706.97     19.07 o 
  -5   2   3        4.80        8.52      1.84 o 
  -4   2   3      125.15      149.89      4.84 o 
  -2   2   3      447.71      415.87      9.46 o 
  -1   2   3      423.74      390.21      7.62 o 
   0   2   3      639.13      598.79     24.07 o 
   1   2   3     1752.31     1682.87     24.79 o 
   3   2   3      237.88      251.32      7.70 o 
   4   2   3      833.19      903.27     22.39 o 
   5   2   3     1532.70     1500.96     39.85 o 
   6   2   3      258.63      221.20     10.72 o 
   7   2   3     1037.43     1067.23     32.49 o 
   8   2   3     1162.96     1190.47     39.63 o 
   9   2   3      205.45      219.43     17.32 o 
  10   2   3      377.39      387.66     30.28 o 
  11   2   3      589.18      593.77     33.78 o 
  12   2   3      186.98      214.73     25.56 o 
  13   2   3       49.46       47.24     13.82 o 
  14   2   3       25.08       41.41      9.18 o 
  15   2   3      183.21      199.28     26.71 o 
  16   2   3       31.85       31.37     10.03 o 
 -16   3   3        1.99        7.52      6.76 o 
 -15   3   3        8.26        7.68      5.18 o 
 -14   3   3      229.98      268.25     31.92 o 
 -13   3   3      121.81      123.93     18.43 o 
 -12   3   3        0.56        8.07      2.32 o 
 -11   3   3       67.39       46.73      7.32 o 
 -10   3   3      510.63      538.32     24.71 o 
  -9   3   3      901.19      842.96     30.04 o 
  -8   3   3       58.97       58.08      7.27 o 
  -7   3   3      160.33      150.21     11.50 o 
  -6   3   3      111.85      133.39     11.36 o 
  -5   3   3      784.45      772.49     17.76 o 
  -4   3   3     1153.73     1171.94     25.73 o 
  -3   3   3      277.70      285.04     10.69 o 
  -2   3   3       74.91       66.93      3.35 o 
  -1   3   3     1067.78     1028.95     21.54 o 
   0   3   3      364.57      425.07      5.90 o 
   1   3   3        2.48        5.73      0.96 o 
   2   3   3      297.00      350.20     10.45 o 
   3   3   3     2207.28     2368.96     32.81 o 
   4   3   3     2728.74     2848.22     62.64 o 
   5   3   3      541.62      514.79     19.61 o 
   6   3   3       73.53       65.02     10.64 o 
   7   3   3       15.60       14.24      4.20 o 
   8   3   3      657.04      628.07     28.02 o 
   9   3   3      840.53      796.31     55.64 o 
  10   3   3      162.56      173.67     18.02 o 
  11   3   3      223.26      200.02     23.84 o 
  12   3   3      246.15      320.76     27.90 o 
  13   3   3       45.79       40.38      7.43 o 
  15   3   3        3.60       19.33      4.59 o 
 -16   4   3      373.18      374.66     52.33 o 
 -15   4   3        8.31       18.68      8.12 o 
 -14   4   3      456.89      431.28     33.97 o 
 -13   4   3      162.22      166.15     21.27 o 
 -12   4   3      107.12       70.98     12.41 o 
 -11   4   3        6.41       10.20      3.42 o 
 -10   4   3      782.34      793.94     26.16 o 
  -9   4   3      136.65      138.93     16.36 o 
  -8   4   3       14.21        9.53      2.81 o 
  -7   4   3      142.35      210.04     23.15 o 
  -6   4   3       29.71       37.69      4.96 o 
  -5   4   3      151.75      164.56     10.06 o 
  -4   4   3      348.49      365.63     13.96 o 
  -3   4   3        0.31        2.45      1.36 o 
  -2   4   3     2144.48     2357.07     33.96 o 
  -1   4   3        0.11        2.62      0.95 o 
   0   4   3       40.12       27.97      4.18 o 
   1   4   3       26.42       34.65      2.82 o 
   2   4   3      807.09      727.85     26.24 o 
   3   4   3      464.96      449.95     12.96 o 
   4   4   3       96.58      120.77      9.95 o 
   5   4   3       47.88       44.80      9.83 o 
   6   4   3      198.03      223.45     10.97 o 
   7   4   3      724.40      782.67     22.45 o 
   8   4   3      198.91      180.41     14.59 o 
   9   4   3        0.23        5.39      5.27 o 
  10   4   3      563.40      514.96     28.53 o 
  11   4   3       61.83       80.55     12.43 o 
  12   4   3      199.19      214.45     20.32 o 
  13   4   3       47.98       35.38     13.10 o 
  14   4   3       10.34       16.55      6.16 o 
  15   4   3       14.51       16.23      5.86 o 
 -15   5   3       15.74       15.85      4.61 o 
 -14   5   3      110.74      140.18     22.94 o 
 -13   5   3      130.05      157.50     21.44 o 
 -12   5   3       24.56       23.49      5.95 o 
 -11   5   3      224.14      227.03     21.10 o 
 -10   5   3      484.94      492.99     25.49 o 
  -9   5   3      268.00      210.89     15.57 o 
  -8   5   3      127.03      117.86     12.30 o 
  -7   5   3        0.15        5.24      3.53 o 
  -6   5   3      785.41      736.39     24.14 o 
  -5   5   3     1300.35     1293.07     23.65 o 
  -4   5   3       58.33       56.20      4.77 o 
  -3   5   3      345.22      341.63     14.53 o 
  -2   5   3     1009.11     1049.66     28.89 o 
  -1   5   3       60.83       59.46      6.68 o 
   0   5   3      222.64      236.02     11.36 o 
   1   5   3      272.13      289.95     15.53 o 
   2   5   3      466.89      446.94     16.45 o 
   3   5   3      550.98      496.09     15.57 o 
   4   5   3      107.77      113.07      8.26 o 
   5   5   3     1134.98     1109.84     35.86 o 
   6   5   3       35.44       32.81      5.03 o 
   7   5   3        0.90        8.59      3.62 o 
   8   5   3       43.96       56.23      8.09 o 
   9   5   3      264.66      251.80     26.40 o 
  10   5   3       10.27       11.07      5.49 o 
  11   5   3      136.28      161.65     16.52 o 
  12   5   3       32.04       34.40      9.02 o 
  13   5   3        9.83       27.33      5.76 o 
  14   5   3        3.10       14.60      6.40 o 
 -14   6   3      111.21       83.55     16.28 o 
 -13   6   3        8.24       16.05     36.97 o 
 -12   6   3       91.47       75.08     19.37 o 
 -11   6   3       57.16       50.83      7.06 o 
 -10   6   3       46.07       32.58      6.45 o 
  -9   6   3      294.90      274.29     23.23 o 
  -8   6   3      522.32      526.04     20.94 o 
  -7   6   3      161.13      152.56     14.04 o 
  -6   6   3     1587.74     1530.88     55.72 o 
  -5   6   3        6.19        7.27      3.88 o 
  -4   6   3      520.78      546.25     34.55 o 
  -3   6   3        4.36        6.26      2.60 o 
  -2   6   3      980.27      900.12     27.63 o 
  -1   6   3       24.77       23.83      4.75 o 
   0   6   3       24.30       25.25      6.00 o 
   1   6   3      326.18      367.91     23.54 o 
   2   6   3      824.06      753.89     23.36 o 
   3   6   3      206.17      198.60     12.59 o 
   4   6   3        2.01        1.97      1.62 o 
   5   6   3       16.49       26.77      4.93 o 
   6   6   3      882.13      850.24     41.57 o 
   7   6   3      119.14      134.28     16.23 o 
   8   6   3        3.05       12.67      3.71 o 
   9   6   3      296.86      265.45     23.76 o 
  10   6   3       51.72       53.34      7.53 o 
  11   6   3       44.03       44.11      7.72 o 
  12   6   3       54.41       44.29     11.04 o 
  13   6   3       57.23       49.64     10.39 o 
  14   6   3      107.10       79.93     16.61 o 
 -13   7   3      168.49      141.61     23.07 o 
 -12   7   3       54.04       53.50     14.11 o 
 -11   7   3      161.69      161.49     19.59 o 
 -10   7   3       21.26       15.17      3.95 o 
  -9   7   3      214.25      205.38     16.53 o 
  -8   7   3       18.37       18.87      5.11 o 
  -7   7   3       98.52       92.06     14.52 o 
  -6   7   3       89.81       91.36     11.45 o 
  -5   7   3      114.90      132.41     11.27 o 
  -4   7   3      228.15      223.39     21.38 o 
  -3   7   3      108.73      150.29     25.23 o 
  -2   7   3      198.47      206.59     22.93 o 
  -1   7   3     1193.17     1226.34     59.12 o 
   0   7   3      785.40      842.15     29.13 o 
   1   7   3      256.93      207.81     13.42 o 
   2   7   3        6.75        8.29      2.66 o 
   3   7   3       13.43       10.48      4.60 o 
   4   7   3       16.94       11.71      3.81 o 
   5   7   3       19.53       18.50      4.26 o 
   6   7   3        1.35       11.10      4.73 o 
   7   7   3       76.62       90.69      9.37 o 
   8   7   3      313.28      331.25     16.66 o 
   9   7   3      145.39      150.82     21.23 o 
  10   7   3        4.63       20.16      6.70 o 
  11   7   3      117.78       97.47     12.63 o 
  12   7   3       22.57       30.42      8.03 o 
  13   7   3      467.05      517.92     63.86 o 
 -12   8   3      177.75      138.67     20.29 o 
 -11   8   3       15.19       21.76      7.21 o 
 -10   8   3       10.75       18.83      5.51 o 
  -9   8   3       89.80       72.03     10.70 o 
  -8   8   3        0.14       12.02      3.82 o 
  -7   8   3        9.06       10.10      4.21 o 
  -6   8   3      156.83      120.61     17.69 o 
  -5   8   3       17.58       20.54      4.49 o 
  -4   8   3      146.86      159.74     15.85 o 
  -3   8   3       15.80       14.30      4.51 o 
  -2   8   3       78.91       63.57      9.51 o 
   0   8   3       13.37       21.98      3.66 o 
   1   8   3        0.85       10.50      9.66 o 
   2   8   3      240.88      216.38     26.22 o 
   3   8   3      400.36      456.97     33.30 o 
   4   8   3      385.13      354.34     20.51 o 
   5   8   3        9.17        7.81      5.89 o 
   6   8   3      100.47      124.91     15.66 o 
   7   8   3       22.20       24.05      6.03 o 
   8   8   3       77.09       75.98     16.97 o 
   9   8   3        5.66       18.30      6.99 o 
  10   8   3      118.27       77.32     23.14 o 
  11   8   3        2.86       19.09      7.05 o 
  12   8   3       63.66       56.86     17.67 o 
 -11   9   3       39.24       39.64      8.51 o 
 -10   9   3        0.10        7.58      4.38 o 
  -9   9   3       38.58       24.78      7.23 o 
  -8   9   3       48.08       48.91      8.76 o 
  -7   9   3       24.60       26.79      6.14 o 
  -6   9   3       22.57       32.91      7.68 o 
  -5   9   3      295.52      276.18     25.04 o 
  -4   9   3      224.62      260.15     25.05 o 
  -3   9   3       25.49       30.62     12.54 o 
  -2   9   3       71.05       69.44      9.99 o 
  -1   9   3      159.85      196.28     18.16 o 
   0   9   3        6.37       14.39      5.28 o 
   1   9   3      195.91      236.38     44.15 o 
   2   9   3        0.63       16.32      7.49 o 
   3   9   3       10.34       10.32      5.51 o 
   4   9   3       99.23      100.40     20.62 o 
   5   9   3      177.51      208.14     27.63 o 
   6   9   3       38.45       35.27     11.45 o 
   7   9   3        6.29       19.86     12.24 o 
   8   9   3       34.93       63.06     21.36 o 
   9   9   3        0.87       17.58      7.26 o 
  10   9   3        0.48       11.24     11.28 o 
  -9  10   3        3.77       10.58      6.38 o 
  -8  10   3       31.61       35.78     10.25 o 
  -7  10   3      180.78      170.29     29.53 o 
  -6  10   3      116.32      123.27     23.16 o 
  -5  10   3       75.04       77.30     20.57 o 
  -4  10   3        5.21       15.25      5.38 o 
  -3  10   3      603.66      690.69     44.65 o 
  -2  10   3        3.41        9.54      4.95 o 
  -1  10   3       71.96      103.75     17.31 o 
   0  10   3       32.11       33.42     12.39 o 
   1  10   3        2.86        8.24      6.13 o 
   2  10   3       78.25       72.78     24.13 o 
   3  10   3      206.02      205.54     32.76 o 
   4  10   3      202.27      226.12     44.22 o 
   5  10   3       42.83       37.91     12.01 o 
   6  10   3       11.33        4.87      5.75 o 
   7  10   3       22.98       22.68      9.27 o 
   8  10   3        3.46       16.12      8.60 o 
  -6  11   3        1.15        5.17      5.31 o 
  -5  11   3       11.36       16.53      6.37 o 
  -4  11   3       97.42       83.58     18.44 o 
  -3  11   3       53.51       40.56     10.43 o 
  -2  11   3       74.43       70.68     13.16 o 
  -1  11   3       26.05       19.84      7.03 o 
   0  11   3      444.28      472.88     41.01 o 
   1  11   3      100.52      106.64     20.25 o 
   2  11   3       11.29       17.48      7.73 o 
   3  11   3       78.10       78.07     14.66 o 
   4  11   3       14.70       23.94      9.74 o 
   5  11   3       67.60       61.25     21.18 o 
   6  11   3       32.32       20.82     12.26 o 
 -16   0   4      190.66      214.05     42.16 o 
 -14   0   4      771.94      738.76     22.88 o 
 -12   0   4       10.05       12.81      6.08 o 
 -10   0   4      129.10      147.36     22.61 o 
  -8   0   4        0.27        4.36      6.17 o 
  -6   0   4        0.28        5.38      2.67 o 
  -4   0   4       39.45       63.59      6.37 o 
   0   0   4      200.88      176.58      7.06 o 
   2   0   4     2493.73     2412.56     34.67 o 
   4   0   4     1820.01     1975.38     45.72 o 
   6   0   4      363.14      367.28     16.99 o 
   8   0   4     4247.72     4491.03    194.67 o 
  10   0   4        6.51       11.60     10.50 o 
  12   0   4      512.81      619.06     48.64 o 
  14   0   4      109.89      126.78     29.30 o 
 -16   1   4       48.21       32.39      9.19 o 
 -15   1   4       10.07       18.91      9.17 o 
 -14   1   4      104.72       97.88     13.26 o 
 -13   1   4      286.05      283.86     18.25 o 
 -12   1   4       35.72       59.98      9.62 o 
 -11   1   4     1180.34     1143.53     33.13 o 
 -10   1   4      191.73      172.82     10.78 o 
  -9   1   4     1040.96     1125.27     32.53 o 
  -8   1   4       71.69       52.80      6.71 o 
  -7   1   4      397.84      435.02     16.32 o 
  -6   1   4      572.29      620.03     17.10 o 
  -5   1   4        4.24        7.59      1.44 o 
  -4   1   4      137.66      141.54      6.29 o 
  -3   1   4      259.17      246.25      6.96 o 
  -2   1   4        2.22        3.06      1.06 o 
  -1   1   4      202.74      158.19      5.18 o 
   0   1   4      357.12      404.40      8.93 o 
   1   1   4      275.83      261.29      7.89 o 
   2   1   4      368.68      388.49      8.92 o 
   3   1   4     1989.69     2117.83     28.56 o 
   4   1   4     2462.21     2560.42     36.04 o 
   5   1   4     3488.07     3815.31    129.47 o 
   6   1   4       15.32       12.59      4.81 o 
   7   1   4      380.69      388.23     13.18 o 
   8   1   4       30.64       22.25      5.05 o 
   9   1   4     1247.87     1078.81    106.67 o 
  10   1   4        0.01        8.86      4.72 o 
  11   1   4       38.55       45.93      8.55 o 
  12   1   4        9.14        7.82      5.31 o 
  13   1   4      119.55      109.45     17.64 o 
  14   1   4       18.87       21.45     10.45 o 
  15   1   4       76.49       92.53     16.23 o 
 -16   2   4      435.66      514.68     42.93 o 
 -15   2   4       99.25      110.88     16.96 o 
 -14   2   4      468.28      446.63     34.55 o 
 -13   2   4       98.25       73.94     11.55 o 
 -12   2   4        2.07       12.42      3.15 o 
 -11   2   4      186.44      153.87     11.78 o 
 -10   2   4      551.26      582.31     24.52 o 
  -9   2   4      488.67      416.58     21.25 o 
  -8   2   4       11.63       18.56      4.00 o 
  -7   2   4      118.44      148.54     10.68 o 
  -6   2   4     1138.12     1261.11     30.75 o 
  -5   2   4      274.35      241.61      8.20 o 
  -4   2   4      339.32      326.98      8.59 o 
  -3   2   4      241.47      289.36      7.86 o 
  -2   2   4      814.03      789.92     14.44 o 
  -1   2   4     1069.11      946.09     19.80 o 
   0   2   4     1842.70     1927.32     35.67 o 
   1   2   4     7221.03     7448.52     68.12 o 
   2   2   4     3865.74     3693.32     45.83 o 
   3   2   4     1852.74     1949.41     39.49 o 
   4   2   4      646.44      644.17     15.98 o 
   5   2   4      213.26      188.04     12.13 o 
   6   2   4      184.02      222.09     17.39 o 
   7   2   4      202.57      201.28     13.01 o 
   8   2   4      276.84      257.69     18.13 o 
   9   2   4       60.11       58.29      7.10 o 
  10   2   4        3.99        7.83      3.63 o 
  11   2   4      382.07      405.95     21.22 o 
  12   2   4      278.70      290.28     20.57 o 
  13   2   4       48.03       55.81     10.79 o 
  14   2   4        2.17       18.54      5.90 o 
  15   2   4       70.78       51.40     12.37 o 
 -16   3   4        0.69        6.25      5.52 o 
 -15   3   4       16.45       25.93      7.64 o 
 -14   3   4       95.07       95.14     15.61 o 
 -13   3   4      126.69      133.96     19.33 o 
 -12   3   4      262.45      246.92     14.37 o 
 -11   3   4       56.44       49.33      7.18 o 
 -10   3   4       44.48       39.37      6.41 o 
  -9   3   4      276.53      307.44     17.21 o 
  -8   3   4      517.04      495.35     15.83 o 
  -7   3   4      156.24      171.07     10.58 o 
  -6   3   4      145.32      130.28      9.89 o 
  -5   3   4      109.73       98.80      5.63 o 
  -4   3   4      498.20      444.34     10.76 o 
  -3   3   4       36.18       31.85      2.78 o 
  -2   3   4     1953.87     1857.08     34.98 o 
  -1   3   4     2033.97     2042.75     43.18 o 
   0   3   4       72.46       53.60      5.53 o 
   1   3   4      749.46      742.82     25.63 o 
   2   3   4       51.03       72.87      4.16 o 
   3   3   4        8.87       10.40      1.63 o 
   4   3   4       61.99       52.26      4.90 o 
   5   3   4      923.67      863.09     43.94 o 
   6   3   4        5.50        9.60      3.81 o 
   7   3   4      142.40      156.41     12.13 o 
   8   3   4      446.57      506.90     21.58 o 
   9   3   4        3.93        7.58      4.60 o 
  10   3   4      632.81      630.28     36.53 o 
  11   3   4       12.80       14.74      6.00 o 
  12   3   4       10.71       19.97      5.57 o 
  13   3   4       23.50       30.91     12.07 o 
  14   3   4        2.67       11.66      5.67 o 
  15   3   4       51.62       69.30     13.25 o 
 -15   4   4      173.54      171.54     26.09 o 
 -14   4   4      143.77      172.94     20.25 o 
 -13   4   4       49.54       36.36      6.06 o 
 -12   4   4      102.84      132.57     14.98 o 
 -11   4   4      224.09      197.37     21.73 o 
 -10   4   4       69.13       61.70      7.64 o 
  -9   4   4       59.79       52.79      8.82 o 
  -8   4   4      285.63      254.06     16.31 o 
  -7   4   4      322.58      341.44     32.30 o 
  -6   4   4      440.71      450.46     14.16 o 
  -5   4   4      486.83      436.39     17.58 o 
  -4   4   4       26.56       36.80      3.77 o 
  -3   4   4      250.01      295.87     11.46 o 
  -2   4   4      891.93      861.20     26.21 o 
  -1   4   4      637.97      618.98     16.85 o 
   0   4   4      125.25      185.27     18.35 o 
   1   4   4      365.40      355.92      9.03 o 
   2   4   4     1055.46     1093.71     26.43 o 
   3   4   4       89.62      111.51      6.61 o 
   4   4   4      397.74      455.01     16.58 o 
   5   4   4      371.70      388.98      8.30 o 
   6   4   4      674.29      612.41     20.41 o 
   7   4   4     1117.09     1037.40     41.55 o 
   8   4   4       56.00       60.78      9.93 o 
   9   4   4      459.99      467.13     20.85 o 
  10   4   4       29.00       31.70      9.80 o 
  11   4   4      224.77      233.14     27.96 o 
  12   4   4        6.63       14.85      5.52 o 
  13   4   4        0.99        6.64      3.33 o 
  14   4   4       92.11       78.00     12.27 o 
  15   4   4       89.96       32.11     19.61 o 
 -15   5   4        3.90        8.76      5.78 o 
 -14   5   4        3.22        6.81      3.67 o 
 -13   5   4      137.30      149.37     22.58 o 
 -12   5   4      127.59      161.22     15.52 o 
 -11   5   4        0.40        9.29      3.12 o 
 -10   5   4        0.01        3.70      2.90 o 
  -9   5   4       53.08       39.49      5.05 o 
  -8   5   4      841.61      816.63     32.85 o 
  -7   5   4       58.21       56.66      7.78 o 
  -6   5   4       17.61       22.76      3.67 o 
  -5   5   4       31.10       29.69      5.45 o 
  -4   5   4      398.68      413.20     15.59 o 
  -3   5   4      828.16      815.89     25.12 o 
  -2   5   4      106.94      121.85      8.50 o 
  -1   5   4      407.52      413.51     20.14 o 
   0   5   4        7.19        2.70      2.04 o 
   1   5   4        5.06        9.71      1.53 o 
   2   5   4       78.04       69.76      5.98 o 
   3   5   4      182.07      138.28      7.88 o 
   4   5   4     1532.08     1514.37     37.55 o 
   5   5   4        0.60        5.88      2.62 o 
   6   5   4      400.51      397.37     14.98 o 
   7   5   4      128.80      114.22     14.65 o 
   8   5   4      485.62      435.03     20.05 o 
   9   5   4      152.42      131.24     20.58 o 
  10   5   4      562.71      515.81     24.32 o 
  11   5   4      117.45       97.03     12.20 o 
  12   5   4       37.79       57.24      7.43 o 
  13   5   4       24.82       17.90      7.74 o 
  14   5   4      465.77      386.59     51.69 o 
 -13   6   4        4.16       13.68      5.40 o 
 -12   6   4      145.14      151.96     25.99 o 
 -11   6   4      367.36      401.13     40.57 o 
 -10   6   4       20.90       17.81      4.99 o 
  -9   6   4      143.65      116.99     12.69 o 
  -8   6   4      127.63      113.75     14.72 o 
  -7   6   4       79.12       82.77     11.76 o 
  -6   6   4       63.92       50.60     10.44 o 
  -5   6   4       82.45      110.58     10.52 o 
  -4   6   4      406.60      434.22     18.46 o 
  -3   6   4      210.89      181.05     11.00 o 
  -2   6   4       19.44       23.65      5.68 o 
  -1   6   4       15.58       27.46      3.87 o 
   0   6   4       40.41       36.18      3.92 o 
   1   6   4       84.91       57.84      5.01 o 
   2   6   4       17.98       15.83      2.99 o 
   3   6   4     1317.36     1266.48     57.66 o 
   4   6   4      932.12      913.17     29.79 o 
   5   6   4      317.35      324.28     20.41 o 
   6   6   4       43.72       47.60      7.00 o 
   7   6   4      104.24       96.86     14.10 o 
   8   6   4      373.21      393.02     24.90 o 
   9   6   4       20.48       13.63      6.39 o 
  10   6   4       38.37       41.95      9.15 o 
  11   6   4      242.12      286.64     19.88 o 
  12   6   4        3.61        4.63      4.63 o 
  13   6   4      319.03      364.08     47.94 o 
 -13   7   4        0.98       13.89      5.75 o 
 -12   7   4      273.57      232.47     29.07 o 
 -11   7   4       17.37       17.17      4.37 o 
 -10   7   4      177.25      198.21     18.59 o 
  -9   7   4       21.89       14.78      4.45 o 
  -8   7   4       86.17      110.29     16.35 o 
  -7   7   4        6.14        6.02      3.45 o 
  -6   7   4       29.70       18.49      6.80 o 
  -5   7   4       30.81       40.32      7.23 o 
  -4   7   4     1099.04     1193.24     55.01 o 
  -3   7   4        5.81       10.88      3.88 o 
  -2   7   4       17.39       20.72      9.67 o 
  -1   7   4      157.79       36.28     51.96 o 
   1   7   4      117.31       20.79     33.56 o 
   2   7   4      534.89      508.12     30.14 o 
   3   7   4      335.27      364.99     19.31 o 
   4   7   4        0.21        8.03      2.87 o 
   5   7   4        1.48        3.89      5.22 o 
   6   7   4       58.77       65.90      9.45 o 
   7   7   4       39.93       37.17      7.39 o 
   8   7   4       55.29       67.49     11.41 o 
   9   7   4      121.89      119.24     22.08 o 
  10   7   4      246.63      242.78     40.78 o 
  11   7   4       26.08       22.18      8.74 o 
  12   7   4       22.06       20.51     10.57 o 
 -12   8   4        1.75       15.43      6.17 o 
 -11   8   4      125.95      110.26     15.89 o 
 -10   8   4      164.17      152.95     18.72 o 
  -9   8   4        0.75        7.97      4.09 o 
  -8   8   4        0.01       11.11      3.77 o 
  -7   8   4      347.47      317.47     19.16 o 
  -6   8   4      205.27      225.06     15.38 o 
  -5   8   4      534.70      526.70     28.21 o 
  -4   8   4       46.18       43.91      8.22 o 
  -3   8   4      521.46      481.55     26.10 o 
  -2   8   4      163.89      228.37     23.14 o 
  -1   8   4      686.64      687.66     34.69 o 
   0   8   4       62.13       59.36      9.35 o 
   1   8   4      167.41      125.32     12.55 o 
   2   8   4        7.45       12.10      7.11 o 
   3   8   4       26.94       16.13     12.98 o 
   4   8   4        1.32       11.94      6.18 o 
   5   8   4       35.62       41.50     14.05 o 
   6   8   4      229.00      275.93     36.61 o 
   7   8   4      450.58      508.38     47.50 o 
   8   8   4        4.98       13.87      4.73 o 
   9   8   4       27.39       22.78      9.96 o 
  10   8   4       96.09       92.03     20.80 o 
  11   8   4       24.48       10.12      8.37 o 
 -11   9   4       13.63       12.66      8.92 o 
 -10   9   4      102.56      107.53     23.78 o 
  -9   9   4       91.34       79.54     17.69 o 
  -8   9   4      142.96      131.16     21.43 o 
  -7   9   4      340.78      310.12     29.54 o 
  -6   9   4       35.74       49.15     11.12 o 
  -5   9   4        7.40       11.83      5.17 o 
  -4   9   4       94.62       83.99     24.39 o 
  -3   9   4       21.99       19.33     10.66 o 
  -2   9   4        7.77        9.41      7.28 o 
  -1   9   4       37.94       31.80     12.57 o 
   0   9   4       49.50       70.03     10.31 o 
   1   9   4      194.49      272.16     40.13 o 
   2   9   4       34.68       42.04     12.50 o 
   3   9   4        4.86       19.87      7.19 o 
   4   9   4      113.60      135.64     26.96 o 
   5   9   4      125.16      107.17     18.71 o 
   6   9   4        0.04       17.88     21.48 o 
   7   9   4        0.54        7.21      7.51 o 
   8   9   4        7.48        7.79      7.65 o 
   9   9   4        0.49       19.16      9.81 o 
  10   9   4        0.05        6.63      5.95 o 
  -9  10   4       16.13       35.27     16.61 o 
  -8  10   4        5.68        6.59      4.50 o 
  -7  10   4       46.70       74.46     25.60 o 
  -6  10   4       45.64       40.11     10.30 o 
  -5  10   4       26.73       34.96     12.23 o 
  -4  10   4        2.08        6.63      4.31 o 
  -3  10   4       83.48       83.59     17.69 o 
  -2  10   4      179.22      186.89     30.32 o 
  -1  10   4       80.62       88.29     14.09 o 
   0  10   4        2.58       21.14      9.15 o 
   1  10   4        0.50       13.89      7.63 o 
   2  10   4        2.66        4.22      9.56 o 
   3  10   4       86.54       95.01     20.69 o 
   4  10   4      140.19      137.58     30.75 o 
   5  10   4        0.31        7.22      4.92 o 
   6  10   4       46.12       43.84     14.36 o 
   7  10   4        9.16       23.54      7.15 o 
   8  10   4       34.37       22.33     41.73 o 
  -6  11   4        3.79        7.56      6.90 o 
  -4  11   4       51.35       40.16     11.34 o 
  -3  11   4      183.54      160.83     42.86 o 
  -2  11   4       13.81       17.33     11.42 o 
  -1  11   4       55.68       54.49     12.85 o 
   0  11   4       55.37       60.21     15.54 o 
   1  11   4      182.25      188.72     40.06 o 
   2  11   4       49.20       28.20     12.53 o 
   3  11   4       17.42       19.42     11.65 o 
   4  11   4        2.58        6.00      5.84 o 
   5  11   4       30.62       19.06     10.76 o 
 -15   0   5      262.03      346.64     61.60 o 
 -13   0   5      752.91      790.24     55.34 o 
 -11   0   5      148.30      144.05     25.46 o 
  -9   0   5      977.16      916.13     38.39 o 
  -7   0   5      126.03      132.86     11.87 o 
  -5   0   5     1371.32     1363.38     46.70 o 
  -3   0   5     2112.46     2357.16     69.24 o 
  -1   0   5     5166.08     4875.22     68.88 o 
   1   0   5     1928.56     2029.14     27.75 o 
   3   0   5     4021.18     4287.20     75.63 o 
   5   0   5     1786.75     1864.11     93.49 o 
   7   0   5        0.19        2.18      1.30 o 
   9   0   5       40.62       32.17     17.45 o 
  11   0   5     2120.69     2194.99     61.32 o 
  13   0   5      234.61      250.61     68.63 o 
  15   0   5      280.57      290.30     56.97 o 
 -16   1   5      542.15      556.32     36.65 o 
 -15   1   5        2.86       10.62      4.69 o 
 -14   1   5        3.66       11.64      3.66 o 
 -13   1   5        7.54       13.31      5.87 o 
 -12   1   5       15.45       12.86      4.44 o 
 -11   1   5      265.37      253.62     19.75 o 
 -10   1   5      238.03      261.91     33.68 o 
  -9   1   5      203.01      237.31     14.61 o 
  -8   1   5     1613.31     1474.65     22.16 o 
  -7   1   5     1854.89     1938.47     58.43 o 
  -6   1   5        0.14        5.51      1.96 o 
  -5   1   5      484.55      497.08     11.78 o 
  -4   1   5      382.84      381.32      8.06 o 
  -3   1   5     1665.02     1782.86     42.14 o 
  -2   1   5     1611.66     1596.21     24.22 o 
  -1   1   5     1602.37     1618.45     31.38 o 
   0   1   5       19.31        7.65      1.57 o 
   1   1   5      461.13      476.47      8.75 o 
   2   1   5      902.87      780.80     11.21 o 
   3   1   5      326.68      334.39      8.74 o 
   4   1   5     1230.38     1244.65     27.50 o 
   5   1   5      352.40      352.42     18.23 o 
   6   1   5      391.48      423.29     21.39 o 
   7   1   5       54.16       43.68      6.88 o 
   8   1   5        0.06        4.28      2.20 o 
   9   1   5       39.80       27.88      8.51 o 
  10   1   5      673.59      709.59     30.62 o 
  11   1   5        1.13       11.40      4.06 o 
  12   1   5      110.25      121.69     17.93 o 
  13   1   5       19.45       23.93      6.67 o 
  14   1   5      116.16      112.34     22.82 o 
  15   1   5       51.78       46.88      8.20 o 
 -16   2   5       57.16       45.74     11.41 o 
 -15   2   5       47.29       37.97      7.70 o 
 -14   2   5      105.94       96.72     14.96 o 
 -13   2   5      154.49      152.31     16.73 o 
 -12   2   5        2.68        7.04      3.73 o 
 -11   2   5      100.70      124.99     14.55 o 
 -10   2   5      394.89      398.00     19.21 o 
  -9   2   5      534.11      554.51     25.19 o 
  -8   2   5        2.46        3.12      1.82 o 
  -7   2   5       75.97       80.05      7.61 o 
  -6   2   5       61.26       51.20      4.87 o 
  -5   2   5      169.07      127.87      6.88 o 
  -4   2   5       62.00       58.03      4.58 o 
  -3   2   5       69.86       80.55      4.39 o 
  -2   2   5      850.82      954.64     14.83 o 
  -1   2   5      920.78      850.26     16.44 o 
   0   2   5       76.70       88.99      4.01 o 
   1   2   5       38.01       41.68      3.27 o 
   2   2   5      396.73      404.00      8.63 o 
   3   2   5      999.03     1017.38     21.83 o 
   4   2   5     1581.15     1736.25     36.53 o 
   5   2   5       19.63       41.90      6.24 o 
   6   2   5        8.18       10.98      5.24 o 
   7   2   5      801.74      837.62     32.89 o 
   8   2   5      185.00      157.29     14.43 o 
   9   2   5      393.51      385.09     24.56 o 
  10   2   5       49.34       37.48      7.85 o 
  11   2   5        7.43       12.01      4.62 o 
  12   2   5       88.50      137.20     18.13 o 
  13   2   5      142.96      144.98     18.66 o 
  14   2   5        0.08       20.96      5.38 o 
  15   2   5      103.05      130.94     20.45 o 
 -16   3   5      122.67      112.22     17.54 o 
 -15   3   5       14.48       22.53      6.15 o 
 -14   3   5        0.13        8.99      3.95 o 
 -13   3   5       25.50       23.81      5.72 o 
 -12   3   5      230.87      229.77     17.37 o 
 -11   3   5      410.61      377.15     24.38 o 
 -10   3   5      169.80      175.24     12.54 o 
  -9   3   5       28.50       27.42      5.40 o 
  -8   3   5      132.56      149.93     14.04 o 
  -7   3   5      391.84      387.05     12.57 o 
  -6   3   5       28.20       31.26      3.46 o 
  -5   3   5        9.52        5.89      0.94 o 
  -4   3   5      328.16      315.77     13.94 o 
  -3   3   5        3.72        6.64      1.47 o 
  -2   3   5      245.44      270.69      9.86 o 
  -1   3   5        1.69        4.33      2.61 o 
   0   3   5      110.75      123.83      9.21 o 
   1   3   5     1058.47      958.77     28.22 o 
   2   3   5     1403.49     1467.43     29.74 o 
   3   3   5       73.96       77.35      5.79 o 
   4   3   5        4.70        5.65      1.57 o 
   5   3   5      291.65      271.11     13.72 o 
   6   3   5      119.31      107.15      9.45 o 
   7   3   5      466.14      479.65     16.26 o 
   8   3   5       18.33       16.32      4.74 o 
   9   3   5      350.69      355.57     18.16 o 
  10   3   5      386.39      479.27     20.22 o 
  11   3   5      115.52      108.09     15.34 o 
  12   3   5       15.35       17.07      6.00 o 
  13   3   5      137.67       99.02     20.62 o 
  14   3   5       56.80       47.75     11.48 o 
  15   3   5      240.33      182.34     36.14 o 
 -15   4   5       57.53       55.38     14.33 o 
 -14   4   5      209.61      192.01     23.05 o 
 -13   4   5      145.69      179.15     16.12 o 
 -12   4   5       56.12       31.93      5.93 o 
 -11   4   5      178.46      236.04     17.70 o 
 -10   4   5      112.60      118.70     12.46 o 
  -9   4   5       41.59       18.07      3.43 o 
  -8   4   5        0.75        8.43      3.08 o 
  -7   4   5        6.62       11.84      3.84 o 
  -6   4   5      930.04      923.57     20.88 o 
  -5   4   5      310.68      346.16     12.74 o 
  -4   4   5     1443.69     1567.75     53.87 o 
  -3   4   5      431.57      433.58     16.60 o 
  -2   4   5        4.93       15.47      3.68 o 
  -1   4   5       31.62       60.15     12.14 o 
   0   4   5      235.47      237.69     13.78 o 
   1   4   5       10.29       22.06      5.91 o 
   2   4   5     2041.79     1905.70     47.82 o 
   3   4   5      110.13      124.76      8.74 o 
   4   4   5      234.50      225.94     10.07 o 
   5   4   5      572.63      502.90     16.94 o 
   6   4   5       24.82       23.27      5.08 o 
   7   4   5       11.90       18.80      4.54 o 
   8   4   5      971.68      958.32     31.37 o 
   9   4   5      309.08      303.86     25.39 o 
  10   4   5        0.56       11.01      4.09 o 
  11   4   5        0.53        9.24      4.86 o 
  12   4   5      518.04      524.85     35.76 o 
  13   4   5       26.74       15.12      5.99 o 
  14   4   5        1.40        9.53      5.81 o 
 -15   5   5        1.28       11.30      6.16 o 
 -14   5   5        5.86        8.35      6.17 o 
 -13   5   5      171.79      191.95     28.34 o 
 -12   5   5       33.59       55.91     10.34 o 
 -11   5   5      332.68      314.26     23.18 o 
 -10   5   5       48.41       31.01      6.26 o 
  -9   5   5      230.81      238.50     14.35 o 
  -8   5   5       90.33       85.08      8.93 o 
  -7   5   5     1487.11     1509.96     54.99 o 
  -6   5   5       12.35       17.02      4.47 o 
  -5   5   5       79.59       61.34      8.22 o 
  -4   5   5      627.85      643.17     12.76 o 
  -3   5   5       97.22      104.56      8.48 o 
  -2   5   5       57.96       51.94      7.84 o 
  -1   5   5       10.43        9.98      5.12 o 
   0   5   5      502.15      487.47     26.52 o 
   1   5   5      454.12      401.59     23.51 o 
   2   5   5      379.96      380.25      6.22 o 
   3   5   5       18.97       15.67      2.69 o 
   4   5   5      193.60      179.48     10.26 o 
   5   5   5      927.25      876.74     29.11 o 
   6   5   5        6.84        9.05      3.79 o 
   7   5   5        9.61        9.25      3.57 o 
   8   5   5       71.12       63.83     12.32 o 
   9   5   5      148.49      156.88     18.55 o 
  10   5   5        3.04       16.86      4.96 o 
  11   5   5       25.36       16.99      5.53 o 
  12   5   5       75.79       51.40     13.72 o 
  13   5   5       78.62       64.76      8.50 o 
  14   5   5       97.60       71.67     35.62 o 
 -14   6   5      141.40       96.60     22.28 o 
 -13   6   5        7.56       14.89      8.70 o 
 -12   6   5        0.06        9.67      4.15 o 
 -11   6   5       63.93       54.54     13.09 o 
 -10   6   5      687.33      590.40     42.06 o 
  -9   6   5      120.55      135.13     14.06 o 
  -8   6   5      741.75      689.11     31.73 o 
  -7   6   5       35.43       34.93      6.57 o 
  -6   6   5      220.13      254.79     12.93 o 
  -5   6   5        5.14        7.45      2.82 o 
  -4   6   5      416.62      368.24     19.96 o 
  -3   6   5     1204.52     1120.27     36.16 o 
  -2   6   5      280.39      267.21     14.57 o 
  -1   6   5      616.59      601.19     29.18 o 
   0   6   5     1173.43     1192.43     50.16 o 
   1   6   5      873.19      909.34     40.83 o 
   2   6   5        1.23        0.91      1.96 o 
   3   6   5        0.25        4.00      3.60 o 
   4   6   5      348.21      359.17     20.04 o 
   5   6   5       25.91       29.01      5.36 o 
   6   6   5      550.31      572.50     21.70 o 
   7   6   5      436.41      372.99     23.51 o 
   8   6   5      750.49      814.91     31.31 o 
   9   6   5       23.24       19.78      6.94 o 
  10   6   5        0.53        8.80      5.98 o 
  11   6   5      135.60      140.66     23.27 o 
  12   6   5      251.15      301.49     37.48 o 
  13   6   5      100.78       57.26     26.49 o 
 -13   7   5      225.00      191.20     29.95 o 
 -12   7   5        1.30        5.01      5.24 o 
 -11   7   5       34.78       25.33      7.74 o 
 -10   7   5        0.06        9.89      5.64 o 
  -9   7   5       31.25       34.58      6.78 o 
  -8   7   5      120.98      122.70     13.58 o 
  -7   7   5       48.04       49.81      8.15 o 
  -6   7   5       97.97       96.13     13.10 o 
  -5   7   5       11.08       11.39      4.35 o 
  -4   7   5        6.72        9.93      5.93 o 
  -3   7   5     1342.19     1373.56     75.24 o 
  -2   7   5      131.43      161.18     14.69 o 
  -1   7   5       24.27       27.48      8.86 o 
   1   7   5       76.53       57.45      7.39 o 
   2   7   5      294.30      251.27     28.33 o 
   3   7   5       26.50       23.95      7.84 o 
   4   7   5       39.80       36.71      6.06 o 
   5   7   5      294.05      360.67     42.72 o 
   6   7   5      105.11      105.86     15.82 o 
   7   7   5      150.62      169.23     26.69 o 
   8   7   5        2.66        8.87      4.50 o 
   9   7   5      228.72      220.96     39.03 o 
  10   7   5       19.48       25.06      9.32 o 
  11   7   5      260.36      242.83     44.35 o 
  12   7   5        0.38       13.84     10.54 o 
 -12   8   5       13.45       28.39     12.56 o 
 -11   8   5       16.64       17.68      7.54 o 
 -10   8   5       48.90       40.72      8.27 o 
  -9   8   5       83.67       85.78     13.85 o 
  -8   8   5        0.48        6.85      3.90 o 
  -7   8   5       25.75       25.16      7.68 o 
  -6   8   5      268.18      263.42     20.27 o 
  -5   8   5       12.91       10.03      3.64 o 
  -4   8   5       14.59       19.62      5.89 o 
  -3   8   5      147.26      151.86     27.62 o 
  -2   8   5      137.89      225.63     33.68 o 
  -1   8   5       14.14       36.30     10.36 o 
   0   8   5        0.05       13.88      4.83 o 
   1   8   5        5.69       10.27      6.87 o 
   2   8   5       48.03       33.72     19.68 o 
   3   8   5       40.67       50.72     14.06 o 
   4   8   5      493.49      480.13     37.69 o 
   5   8   5       26.43       27.94      9.37 o 
   6   8   5        0.66       23.48      4.73 o 
   7   8   5       30.66       60.54     38.87 o 
   8   8   5       29.32       53.18     13.56 o 
   9   8   5       20.36       21.17      8.45 o 
  10   8   5        0.72        8.15      6.36 o 
  11   8   5       12.55       11.77     11.16 o 
 -10   9   5        0.45       13.24      8.09 o 
  -9   9   5       12.68       21.41      7.86 o 
  -8   9   5       29.42       37.75     10.15 o 
  -7   9   5       33.68       28.73      8.32 o 
  -6   9   5       42.30       48.15     10.72 o 
  -5   9   5       17.82       14.48      7.40 o 
  -4   9   5      125.61      205.39     49.83 o 
  -3   9   5      258.63      273.93     31.46 o 
  -2   9   5       19.59       33.46      8.81 o 
  -1   9   5        2.00       16.80      6.16 o 
   0   9   5      105.55      120.06     27.44 o 
   1   9   5       78.00       82.92     13.40 o 
   2   9   5       87.04       92.23     29.76 o 
   3   9   5      195.91      217.24     20.23 o 
   4   9   5        6.79       11.04      6.21 o 
   5   9   5       14.27       20.20      6.40 o 
   6   9   5      104.43       87.71     27.26 o 
   7   9   5        4.42        5.21      8.35 o 
   8   9   5       85.71       75.77     26.46 o 
   9   9   5       35.63       48.75     14.78 o 
  -8  10   5       30.29       25.20      8.09 o 
  -7  10   5        2.96       22.82      9.70 o 
  -6  10   5       19.90       31.44     10.64 o 
  -5  10   5      414.10      435.55     60.40 o 
  -4  10   5       83.07       68.95     20.36 o 
  -3  10   5       27.33       60.88     14.88 o 
  -2  10   5       93.18       76.51     16.35 o 
  -1  10   5       52.08       71.22     17.97 o 
   0  10   5       83.09       95.36     19.20 o 
   1  10   5       10.11       18.58      9.14 o 
   2  10   5        8.80        8.30      8.33 o 
   3  10   5      148.30      130.58     21.19 o 
   4  10   5        2.46        4.76      7.60 o 
   5  10   5       50.95       43.61     12.07 o 
   6  10   5       20.84        9.18      7.83 o 
   7  10   5      171.69      132.07     28.99 o 
  -5  11   5        4.39        6.05      5.58 o 
  -4  11   5       76.51       58.53     24.93 o 
  -3  11   5       76.16       93.66     29.82 o 
  -2  11   5      136.19      134.13     34.81 o 
  -1  11   5        1.14       14.12      9.14 o 
   0  11   5       47.95       60.20     14.12 o 
   1  11   5        0.34       33.09      9.46 o 
   2  11   5       22.04       14.87      8.44 o 
   3  11   5       44.71       35.12     14.13 o 
   4  11   5        0.01       11.14      6.48 o 
 -16   0   6       43.67       41.07     18.82 o 
 -14   0   6      300.11      398.99     33.61 o 
 -12   0   6       51.72       73.17     15.10 o 
 -10   0   6     2316.43     2383.97     79.99 o 
  -8   0   6     1020.64      977.24     41.41 o 
  -6   0   6     1471.40     1369.35     66.63 o 
  -4   0   6     2033.69     2050.76     67.27 o 
  -2   0   6        6.03        5.68      2.08 o 
   0   0   6     6379.35     6466.42    105.38 o 
   2   0   6     1818.31     1774.91     31.64 o 
   4   0   6       82.82       83.91     13.36 o 
   6   0   6      306.61      291.96     23.45 o 
   8   0   6      767.31      689.26     55.75 o 
  10   0   6      194.15      211.54     30.46 o 
  12   0   6      618.98      681.01     36.16 o 
  14   0   6      143.23      191.75     26.06 o 
 -16   1   6        0.33        7.83      7.78 o 
 -15   1   6       45.60       42.23     10.94 o 
 -14   1   6       46.97       46.51      9.31 o 
 -13   1   6       23.66       30.44      6.39 o 
 -12   1   6       62.21       45.14      5.18 o 
 -11   1   6      755.33      751.00     36.70 o 
 -10   1   6       20.99       18.57      4.78 o 
  -9   1   6        1.81        4.08      2.23 o 
  -8   1   6      629.09      568.73     20.35 o 
  -7   1   6     2598.79     2638.79     54.89 o 
  -6   1   6       52.71       44.74      6.13 o 
  -5   1   6      362.96      391.71     12.60 o 
  -4   1   6       39.64       41.75      5.60 o 
  -3   1   6       16.56        8.91      1.61 o 
  -1   1   6      497.49      527.64     16.78 o 
   0   1   6      114.57       93.05      6.48 o 
   1   1   6      485.78      427.48      9.20 o 
   2   1   6      625.08      546.46     12.71 o 
   3   1   6     2072.05     2173.52     41.61 o 
   4   1   6       58.78       58.40      5.55 o 
   5   1   6      133.03      134.61      9.77 o 
   6   1   6        3.49        9.93      2.44 o 
   7   1   6       78.68       67.86     15.81 o 
   8   1   6       28.93       46.74      7.97 o 
   9   1   6       30.92       31.97      7.90 o 
  10   1   6       18.54       18.47      6.48 o 
  11   1   6      609.90      632.46     30.08 o 
  12   1   6      123.33      142.99     24.73 o 
  13   1   6       28.31       26.78      6.96 o 
  14   1   6       81.40       73.78     11.25 o 
  15   1   6      544.04      579.38     35.38 o 
 -16   2   6       41.67       32.12     11.11 o 
 -15   2   6        7.11        6.38      4.51 o 
 -14   2   6       17.74       11.40      3.86 o 
 -13   2   6        4.52        4.05      4.51 o 
 -12   2   6      226.48      262.87     28.50 o 
 -11   2   6       61.13       58.75      8.51 o 
 -10   2   6       19.20        9.30      4.18 o 
  -9   2   6      125.95      117.16     16.93 o 
  -8   2   6      135.79      152.74     12.38 o 
  -7   2   6      168.49      189.80     12.09 o 
  -6   2   6     1015.54      998.84     29.93 o 
  -5   2   6      112.50      149.75     10.61 o 
  -4   2   6     1175.74     1202.61     27.83 o 
  -3   2   6     1165.52     1168.00     31.29 o 
  -1   2   6       69.79       75.06      4.44 o 
   0   2   6      255.94      215.80      7.30 o 
   1   2   6      304.44      259.66      9.26 o 
   2   2   6      182.41      175.51      7.27 o 
   3   2   6       67.75       68.15      4.35 o 
   4   2   6        2.64        5.41      1.51 o 
   5   2   6        9.82        8.51      1.99 o 
   6   2   6       82.09       99.22     13.08 o 
   7   2   6       82.43       96.43     14.34 o 
   8   2   6      348.14      344.14     21.40 o 
   9   2   6      158.43      162.77     15.21 o 
  10   2   6        0.76        6.95      4.02 o 
  11   2   6      311.83      372.19     23.50 o 
  12   2   6      360.86      429.79     23.31 o 
  13   2   6      143.79      151.87     23.31 o 
  14   2   6      103.13       99.02     21.05 o 
 -16   3   6      257.26      195.24     39.21 o 
 -15   3   6      133.91      143.95     18.87 o 
 -14   3   6       15.51       21.39      6.66 o 
 -13   3   6        0.05       11.25      5.82 o 
 -12   3   6       27.29       20.83      7.99 o 
 -11   3   6       19.49       16.71      5.02 o 
 -10   3   6      314.57      253.73     20.02 o 
  -9   3   6       26.05       13.26      3.15 o 
  -8   3   6      350.99      344.54     17.08 o 
  -7   3   6       22.11       18.27      5.08 o 
  -6   3   6      576.13      588.75     12.55 o 
  -5   3   6        0.04        4.01      1.51 o 
  -4   3   6      274.86      304.92     12.41 o 
  -3   3   6     1513.77     1546.23     37.68 o 
  -2   3   6       78.09       80.99      6.49 o 
  -1   3   6      202.76      223.27     12.20 o 
   0   3   6       84.34       89.91      9.73 o 
   1   3   6      208.35      213.71     12.64 o 
   2   3   6        7.24       16.52      2.45 o 
   3   3   6       36.96       25.96      3.31 o 
   4   3   6      636.43      697.19      9.38 o 
   5   3   6      298.96      309.24     14.29 o 
   6   3   6      312.89      335.44     20.41 o 
   7   3   6       47.47       36.78      7.25 o 
   8   3   6        3.96       10.27      3.21 o 
   9   3   6      301.06      362.17     26.46 o 
  10   3   6      805.62      886.50     31.82 o 
  11   3   6       91.67      115.15     15.54 o 
  12   3   6        3.70       13.15      4.25 o 
  13   3   6       98.19       92.89     14.63 o 
  14   3   6        0.38       15.65      6.24 o 
 -15   4   6       99.37       91.86     23.11 o 
 -14   4   6        4.79       12.45      4.86 o 
 -13   4   6      178.30      136.51     15.61 o 
 -12   4   6       21.43       30.86      9.24 o 
 -11   4   6      326.79      388.50     19.95 o 
 -10   4   6        6.21        9.44      4.45 o 
  -9   4   6     2053.06     2302.37     75.05 o 
  -8   4   6       11.42        8.32      2.94 o 
  -7   4   6      524.16      519.30     19.68 o 
  -6   4   6        8.71        6.48      2.25 o 
  -5   4   6       36.63       30.46      3.12 o 
  -4   4   6      121.14      127.25     10.43 o 
  -3   4   6      103.92       97.42      7.36 o 
  -2   4   6      427.87      463.46     16.37 o 
  -1   4   6      550.30      528.52     24.53 o 
   0   4   6     1205.32     1334.57     42.28 o 
   1   4   6        1.52       11.48      4.00 o 
   2   4   6      573.61      588.35     21.39 o 
   3   4   6     1446.08     1449.85     25.99 o 
   4   4   6       92.03       95.77      6.98 o 
   5   4   6      482.64      467.43     16.82 o 
   6   4   6      233.97      245.09     16.97 o 
   7   4   6       27.12       28.36      5.21 o 
   8   4   6      299.38      346.03     23.67 o 
   9   4   6      262.78      251.68     25.08 o 
  10   4   6       16.19       16.83      4.80 o 
  11   4   6      202.08      193.63     18.93 o 
  12   4   6       14.92       16.26      5.51 o 
  13   4   6      428.79      368.33     34.92 o 
  14   4   6       61.20       45.48     10.28 o 
 -14   5   6        1.67        5.54      6.31 o 
 -13   5   6       61.20       83.20     15.52 o 
 -12   5   6      178.90      196.19     20.19 o 
 -11   5   6        9.78        9.26      4.40 o 
 -10   5   6      378.66      386.90     20.76 o 
  -9   5   6      182.23      154.85     11.32 o 
  -8   5   6      791.35      773.32     23.13 o 
  -7   5   6       11.42        8.94      2.89 o 
  -6   5   6      810.51      853.14     27.48 o 
  -5   5   6      110.94      100.05      7.98 o 
  -4   5   6       38.12       30.98      4.40 o 
  -3   5   6     1140.76     1095.63     33.75 o 
  -2   5   6      567.69      581.33     24.42 o 
  -1   5   6       43.10       59.20     10.21 o 
   0   5   6        4.04        8.99      3.56 o 
   1   5   6       24.32       42.95      7.36 o 
   2   5   6     1367.10     1350.86     71.74 o 
   3   5   6      254.21      212.20     14.40 o 
   4   5   6       51.99       49.43      6.34 o 
   5   5   6       28.14       20.81      5.71 o 
   6   5   6      619.73      546.29     23.37 o 
   7   5   6       81.94       77.34     12.07 o 
   8   5   6      324.68      336.64     16.74 o 
   9   5   6        1.92        6.60      2.85 o 
  10   5   6       72.85       70.69     13.90 o 
  11   5   6       51.55       57.89     10.90 o 
  12   5   6      306.94      357.99     29.58 o 
  13   5   6        4.93       10.32      8.91 o 
 -14   6   6       23.69       24.04      5.36 o 
 -13   6   6      516.55      541.36     35.58 o 
 -12   6   6       87.63       88.42     12.04 o 
 -11   6   6        3.91       13.97      4.35 o 
 -10   6   6       23.57       15.05      5.04 o 
  -9   6   6      151.95      174.66     17.18 o 
  -8   6   6       32.90       23.01      4.20 o 
  -7   6   6       71.26       67.04     11.79 o 
  -6   6   6      351.75      371.53     17.33 o 
  -5   6   6     1307.73     1365.05     69.13 o 
  -4   6   6       12.23        3.67      2.15 o 
  -3   6   6        7.12        3.58      2.16 o 
  -2   6   6      126.77      143.36     17.40 o 
  -1   6   6      356.57      383.73     26.14 o 
   0   6   6       43.59       49.77      8.83 o 
   1   6   6      232.49      274.62     25.07 o 
   2   6   6       80.36       81.22     13.18 o 
   3   6   6       57.00       48.85      8.55 o 
   5   6   6       93.52      104.66     34.82 o 
   6   6   6       18.48       19.43      3.64 o 
   7   6   6      232.09      223.74     12.74 o 
   8   6   6       28.01       51.44     16.24 o 
   9   6   6      122.30      176.36     31.00 o 
  10   6   6        1.31       22.69     11.04 o 
  11   6   6       54.94       56.12     13.22 o 
  12   6   6       62.88       32.56     22.96 o 
 -13   7   6       59.52       44.77     14.63 o 
 -12   7   6      158.52      150.01     22.25 o 
 -11   7   6       65.46       48.58      8.03 o 
 -10   7   6       30.87       15.50      9.29 o 
  -9   7   6        7.43        7.10      5.15 o 
  -8   7   6       24.56       17.04      3.10 o 
  -7   7   6       93.93       91.08     11.21 o 
  -6   7   6      111.58      103.42     11.05 o 
  -5   7   6       64.21       56.37      9.31 o 
  -4   7   6       40.45       28.32      6.48 o 
  -3   7   6      414.92      427.78     38.26 o 
  -2   7   6      556.50      559.47     42.87 o 
  -1   7   6       91.03      112.08     16.31 o 
   0   7   6       82.48       86.10     14.17 o 
   1   7   6      385.48      425.94     22.52 o 
   2   7   6        2.32        9.90      5.15 o 
   3   7   6       11.58       30.97      7.85 o 
   4   7   6        6.63       22.56      7.94 o 
   5   7   6        4.52        5.74      8.65 o 
   6   7   6      183.17      251.80     36.29 o 
   7   7   6        9.06       27.17      6.45 o 
   8   7   6       17.06       20.15      5.29 o 
   9   7   6       45.39       52.69     13.96 o 
  10   7   6      163.10      137.80     28.07 o 
  11   7   6       44.32       33.37      9.75 o 
 -12   8   6       63.62       51.98     23.35 o 
 -11   8   6        9.83       29.69      7.85 o 
 -10   8   6        0.22       15.34      8.18 o 
  -9   8   6       50.13       45.36     16.55 o 
  -8   8   6       54.40       53.04     12.82 o 
  -7   8   6      221.89      263.10     26.55 o 
  -6   8   6        0.03        3.06      6.26 o 
  -5   8   6       17.33       11.73      7.16 o 
  -4   8   6      154.28      185.28     35.46 o 
  -3   8   6       20.91       20.92      9.49 o 
  -2   8   6      108.32       99.68     14.84 o 
  -1   8   6       69.52       78.21     11.82 o 
   0   8   6        1.69       16.24      6.10 o 
   1   8   6       20.59       19.42      7.05 o 
   2   8   6        2.40       11.32      6.39 o 
   3   8   6       52.80       53.42     14.09 o 
   4   8   6      252.48      349.88     39.60 o 
   5   8   6      334.19      332.09     28.68 o 
   6   8   6       73.69       55.88     14.02 o 
   7   8   6      170.57      189.47     34.05 o 
   8   8   6      183.26      157.00     27.65 o 
   9   8   6       30.31       37.50     11.86 o 
  10   8   6      135.92      105.27     25.73 o 
 -10   9   6       35.28       26.14     13.00 o 
  -9   9   6       17.70       16.33      6.37 o 
  -8   9   6        0.04        6.65      8.29 o 
  -7   9   6       38.86       29.21     11.18 o 
  -6   9   6        2.38        4.05      6.20 o 
  -5   9   6        4.77        5.88      6.87 o 
  -4   9   6       84.75       60.00     19.33 o 
  -3   9   6      169.79      173.96     28.02 o 
  -2   9   6       79.86       86.92     18.65 o 
  -1   9   6      109.73      149.14     17.46 o 
   0   9   6      152.62      214.29     22.75 o 
   1   9   6       46.36       40.87      8.95 o 
   2   9   6      371.10      448.69     47.33 o 
   3   9   6       32.67       38.00      9.26 o 
   4   9   6        2.15       20.25      8.27 o 
   5   9   6       52.46       75.99     17.26 o 
   6   9   6      175.59      150.15     31.24 o 
   7   9   6      175.79      230.51     41.79 o 
   8   9   6       10.75       16.12      8.92 o 
  -8  10   6       52.72       36.15     11.57 o 
  -7  10   6       48.08       38.21     10.22 o 
  -6  10   6       32.15       34.92     13.60 o 
  -5  10   6      220.28      253.74     55.52 o 
  -4  10   6      202.35      123.20     39.32 o 
  -3  10   6       10.77       33.17     13.45 o 
  -2  10   6      215.22      177.46     26.98 o 
  -1  10   6       29.15       28.27      8.96 o 
   0  10   6       93.88      127.56     18.68 o 
   1  10   6      115.20      119.79     24.04 o 
   2  10   6       33.60       22.61      8.01 o 
   3  10   6       67.44       55.40     10.15 o 
   4  10   6      223.54      165.76     24.95 o 
   5  10   6      132.44       84.91     20.60 o 
   6  10   6       23.29       30.79     12.51 o 
  -4  11   6        0.28       12.81     22.74 o 
  -3  11   6      225.66      357.78     61.73 o 
  -2  11   6       16.27       17.54      9.80 o 
  -1  11   6       45.53       23.85     15.39 o 
   0  11   6       25.96       14.43      8.60 o 
   1  11   6       43.02       34.91     11.57 o 
   2  11   6       52.07       68.96     14.80 o 
   3  11   6       29.77       16.76     17.12 o 
 -15   0   7       32.35       41.68     11.72 o 
 -13   0   7      464.04      427.56     49.60 o 
 -11   0   7        8.20       30.45      9.04 o 
  -9   0   7      503.70      502.95     33.57 o 
  -7   0   7     1114.27     1163.17     34.50 o 
  -5   0   7      298.25      216.07     21.69 o 
  -3   0   7     2670.35     2793.14     96.49 o 
  -1   0   7      222.65      271.00     20.80 o 
   1   0   7     2893.35     2868.48     83.47 o 
   3   0   7       54.84       55.66      8.30 o 
   5   0   7        7.49       10.03      5.86 o 
   7   0   7       93.44      112.35     12.90 o 
   9   0   7     2324.99     2494.23     64.45 o 
  11   0   7       95.05       83.83     30.48 o 
  13   0   7      692.99      793.04     67.96 o 
 -16   1   7       90.34      117.79     21.00 o 
 -15   1   7      145.72      135.14     22.90 o 
 -14   1   7        0.11        7.64      4.96 o 
 -13   1   7        1.29       11.64      4.15 o 
 -12   1   7      135.78      129.97     12.89 o 
 -11   1   7        7.16       15.78      4.58 o 
 -10   1   7     1435.43     1441.34     45.92 o 
  -8   1   7      698.61      674.01     25.71 o 
  -7   1   7        6.39        8.00      3.69 o 
  -6   1   7     2322.82     2286.80     56.47 o 
  -5   1   7      815.75      779.61     21.70 o 
  -4   1   7      744.24      796.97     22.05 o 
  -3   1   7      332.56      378.05     14.20 o 
  -2   1   7      836.10      753.99     20.78 o 
  -1   1   7      806.83      890.78     32.24 o 
   0   1   7     1091.33     1136.06     36.57 o 
   1   1   7      762.30      682.42     15.64 o 
   2   1   7      427.70      432.55     10.80 o 
   3   1   7      844.57      854.11     20.24 o 
   4   1   7       74.43       71.30      8.32 o 
   5   1   7        7.91        9.01      2.82 o 
   6   1   7      505.98      532.18     20.24 o 
   7   1   7      638.51      662.63     26.10 o 
   8   1   7      281.95      269.68     13.65 o 
   9   1   7      261.47      236.84     26.59 o 
  10   1   7      492.78      561.42     37.49 o 
  11   1   7      160.77      175.40     28.05 o 
  12   1   7      409.82      436.00     27.05 o 
  13   1   7       54.73       33.38      8.23 o 
  14   1   7        1.44        4.69      6.98 o 
 -16   2   7       66.98       46.93     14.26 o 
 -15   2   7       19.81       45.84     11.55 o 
 -14   2   7        0.02        9.48      4.70 o 
 -13   2   7      115.95      142.63     17.67 o 
 -12   2   7        0.20        9.07      4.30 o 
 -11   2   7       14.19       13.74      4.04 o 
 -10   2   7      146.51      152.93     14.48 o 
  -9   2   7     1286.77     1321.77     57.33 o 
  -8   2   7      610.39      564.22     28.31 o 
  -7   2   7      941.04      902.27     26.48 o 
  -6   2   7       32.66       30.41      4.81 o 
  -5   2   7      239.26      263.26     14.10 o 
  -4   2   7       84.59       65.91      5.40 o 
  -3   2   7       53.31       62.35      4.67 o 
  -2   2   7       35.40       41.11      5.18 o 
  -1   2   7       38.31       41.59      4.07 o 
   0   2   7      274.27      236.15      9.03 o 
   1   2   7     1023.76     1010.13     24.40 o 
   2   2   7     1192.64     1197.63     33.87 o 
   3   2   7      338.35      300.99     13.28 o 
   4   2   7      154.06      149.89      7.77 o 
   5   2   7       53.06       52.57      6.75 o 
   6   2   7      139.81      185.25     15.65 o 
   7   2   7        3.81       17.07      4.93 o 
   8   2   7       15.20       22.06      5.05 o 
   9   2   7       14.02       20.79      5.64 o 
  10   2   7        6.24       11.62      3.98 o 
  11   2   7       25.54       35.76      8.47 o 
  12   2   7      340.11      346.29     31.83 o 
  13   2   7      510.22      559.92     35.16 o 
  14   2   7        5.60       10.55      4.07 o 
 -15   3   7       44.39       36.44     10.11 o 
 -14   3   7        0.03        9.79      3.19 o 
 -13   3   7       13.35       20.08      5.21 o 
 -12   3   7        1.03       11.97      3.96 o 
 -11   3   7      205.68      192.16     16.43 o 
 -10   3   7       26.37       35.25      6.96 o 
  -9   3   7      263.03      241.86     15.31 o 
  -8   3   7      145.72      163.52     14.90 o 
  -7   3   7      912.17      862.28     33.71 o 
  -6   3   7      172.32      187.95     13.71 o 
  -5   3   7      194.97      202.73     15.26 o 
  -4   3   7      158.77      161.13      9.11 o 
  -3   3   7        0.45        4.53      1.22 o 
  -2   3   7       61.11       58.20      5.86 o 
  -1   3   7     1125.09     1099.01     25.93 o 
   0   3   7      259.58      263.26     15.61 o 
   1   3   7      107.43       97.72      7.58 o 
   2   3   7        0.13        1.54      0.96 o 
   3   3   7       92.42       87.92      7.10 o 
   4   3   7        5.53       10.05      1.73 o 
   5   3   7        9.02        7.09      1.95 o 
   6   3   7      176.25      179.18     15.81 o 
   7   3   7       15.05       21.22      6.38 o 
   8   3   7       21.11       32.54      7.31 o 
   9   3   7        0.27        7.42      3.54 o 
  10   3   7       27.18       26.79      6.02 o 
  11   3   7       60.47       70.82     12.57 o 
  12   3   7       21.57       35.18      6.65 o 
  13   3   7       38.78       29.20      8.67 o 
  14   3   7        2.26       14.20     27.75 o 
 -15   4   7       34.45       36.97      8.74 o 
 -14   4   7      138.02      156.11     28.86 o 
 -13   4   7      126.88      138.63     14.55 o 
 -12   4   7      120.65      106.31     13.57 o 
 -11   4   7        4.35        6.77      3.22 o 
 -10   4   7      238.32      262.89     26.51 o 
  -9   4   7        8.67       11.89      3.67 o 
  -8   4   7      952.18      901.44     29.44 o 
  -7   4   7        2.33        8.65      2.68 o 
  -6   4   7        4.26        7.22      2.37 o 
  -5   4   7      780.90      766.97     32.45 o 
  -4   4   7      939.01      914.69     25.19 o 
  -3   4   7       12.05        9.83      1.85 o 
  -2   4   7      874.89      963.15     51.94 o 
  -1   4   7      338.53      324.70     17.49 o 
   0   4   7     1100.33     1120.92     34.63 o 
   1   4   7      104.12      111.52     18.07 o 
   2   4   7      452.47      463.19     16.93 o 
   3   4   7      206.43      203.72     10.64 o 
   4   4   7       16.59        8.86      2.02 o 
   5   4   7       67.69       49.09     13.43 o 
   6   4   7      102.87       73.62      9.21 o 
   7   4   7      718.97      771.29     27.35 o 
   8   4   7       69.46      103.30     12.25 o 
   9   4   7      372.40      347.02     23.86 o 
  10   4   7      396.18      447.29     18.72 o 
  11   4   7       12.68       22.96      6.52 o 
  12   4   7       86.22       65.71     12.81 o 
  13   4   7        0.15        4.67      9.44 o 
 -14   5   7       58.08       42.11      8.22 o 
 -13   5   7        6.63       17.74      5.70 o 
 -12   5   7       53.44       44.42      7.45 o 
 -11   5   7      587.46      649.47     34.60 o 
 -10   5   7        0.06        5.29      3.56 o 
  -9   5   7      441.53      415.92     26.76 o 
  -8   5   7        6.90       13.59      4.53 o 
  -7   5   7      392.29      394.80     22.93 o 
  -6   5   7       12.99       14.91      3.76 o 
  -4   5   7        1.91        3.45      1.54 o 
  -3   5   7      140.13      147.85      8.63 o 
  -2   5   7     1227.24     1282.33     64.53 o 
  -1   5   7      734.82      767.86     34.90 o 
   0   5   7        9.49       13.54      3.61 o 
   1   5   7      145.77      121.66     14.27 o 
   2   5   7      115.23      154.05     14.16 o 
   3   5   7     2352.60     2516.54     57.19 o 
   4   5   7       24.15       17.45      4.11 o 
   5   5   7       17.75        9.93      3.47 o 
   6   5   7      165.38      171.11     12.79 o 
   7   5   7      134.56      146.08     13.02 o 
   8   5   7       69.62       66.66      8.80 o 
   9   5   7       21.09       28.46      6.16 o 
  10   5   7       15.19       15.27      6.90 o 
  11   5   7      596.33      586.82     42.23 o 
  12   5   7       86.04       70.87     17.10 o 
  13   5   7      129.68      120.05     36.82 o 
 -13   6   7        0.01       26.40     11.64 o 
 -12   6   7      114.16      120.60     18.41 o 
 -11   6   7        8.51       16.83      4.82 o 
 -10   6   7        3.78       16.38      5.16 o 
  -9   6   7       16.63       17.28      5.98 o 
  -8   6   7      100.64       88.88      9.19 o 
  -7   6   7        4.10       11.26      3.16 o 
  -6   6   7        0.89        6.35      2.09 o 
  -5   6   7      358.67      326.41     17.72 o 
  -4   6   7      342.36      301.40     13.35 o 
  -3   6   7      165.21      181.98     19.06 o 
  -2   6   7       70.59       79.96     11.77 o 
  -1   6   7      517.57      571.39     30.56 o 
   0   6   7       76.00       95.10     19.70 o 
   1   6   7        4.85       12.31      5.54 o 
   2   6   7       86.58       92.76     11.70 o 
   3   6   7        0.56       11.89      5.47 o 
   4   6   7      619.56      649.26     45.66 o 
   5   6   7      410.11      452.48     33.37 o 
   6   6   7      734.91      807.24     31.56 o 
   7   6   7        0.01        9.74      7.14 o 
   8   6   7       42.71       37.02     11.09 o 
   9   6   7        3.57       12.91      6.65 o 
  10   6   7      143.89      156.22     27.31 o 
  11   6   7      325.00      251.61     41.88 o 
  12   6   7        3.79       22.74     12.16 o 
 -12   7   7        1.99       13.42      6.96 o 
 -11   7   7       51.90       55.70     11.11 o 
 -10   7   7        0.14       23.69     36.12 o 
  -9   7   7        6.70        8.78      6.11 o 
  -8   7   7       10.38       42.81     12.95 o 
  -7   7   7        0.41       18.03      6.35 o 
  -6   7   7        4.34       12.12      4.51 o 
  -5   7   7      257.72      294.49     27.14 o 
  -4   7   7       28.58       28.03     12.22 o 
  -3   7   7      461.39      473.01     48.22 o 
  -2   7   7       14.43       25.67      7.75 o 
  -1   7   7      106.30      162.02     21.84 o 
   0   7   7       29.09       42.25     10.47 o 
   1   7   7       62.95       48.95     13.78 o 
   2   7   7       13.63       18.46      8.29 o 
   3   7   7       58.09       75.60     19.45 o 
   4   7   7       79.88       90.51     12.81 o 
   5   7   7        0.22       14.91      4.68 o 
   6   7   7        0.84       11.14      4.59 o 
   7   7   7      426.22      526.39     25.76 o 
   8   7   7        6.66        3.89      5.28 o 
   9   7   7       34.18       20.04     10.57 o 
  10   7   7       14.32       23.43     10.90 o 
  11   7   7        6.20       25.06     27.78 o 
 -11   8   7       29.50       35.69     11.32 o 
 -10   8   7        0.72        8.86      9.84 o 
  -9   8   7      238.01      293.67     44.40 o 
  -8   8   7        0.13       14.33      6.43 o 
  -7   8   7        5.70       13.85      6.58 o 
  -6   8   7       46.50       36.22     12.15 o 
  -5   8   7      172.52      191.25     36.56 o 
  -4   8   7      215.27      309.67     45.25 o 
  -3   8   7      275.75      377.78     38.62 o 
  -2   8   7      242.18      217.29     36.47 o 
  -1   8   7       15.95       15.52      6.33 o 
   0   8   7      336.84      427.84     40.99 o 
   1   8   7      114.24       89.99     20.69 o 
   2   8   7       95.38      103.56     19.16 o 
   3   8   7        1.91       11.94      3.61 o 
   4   8   7       28.98       26.34      6.75 o 
   5   8   7       46.90       37.29     12.00 o 
   6   8   7        4.64       14.17      5.45 o 
   7   8   7        1.02       22.89      9.78 o 
   8   8   7      225.09      164.55     28.68 o 
   9   8   7        8.98       26.84     11.94 o 
  -9   9   7       14.24       25.16      6.41 o 
  -8   9   7        4.87        8.93      8.82 o 
  -7   9   7       13.07       21.77      8.43 o 
  -6   9   7      415.64      448.93     36.80 o 
  -5   9   7        0.24        3.38      8.98 o 
  -4   9   7       27.13       21.19     11.70 o 
  -3   9   7      157.76      170.53     28.21 o 
  -2   9   7      165.34      207.82     26.57 o 
  -1   9   7       42.52       72.05     13.40 o 
   0   9   7       67.44       81.92     14.41 o 
   1   9   7       12.23       27.56      7.72 o 
   2   9   7      144.72      159.42     21.76 o 
   3   9   7       24.10       25.55      8.46 o 
   4   9   7      164.88      163.52     33.85 o 
   5   9   7       90.34       89.24     17.82 o 
   6   9   7       22.24       16.69      7.29 o 
   7   9   7       84.23       75.06     22.68 o 
   8   9   7       80.39       74.07     24.08 o 
  -7  10   7       39.59       34.12      9.88 o 
  -6  10   7       39.26       32.19     16.33 o 
  -5  10   7        0.22       13.33      8.74 o 
  -4  10   7       49.62       59.14     25.72 o 
  -3  10   7       34.52       20.80     16.60 o 
  -2  10   7       29.58       37.43     12.16 o 
  -1  10   7      151.04      157.57     24.35 o 
   0  10   7      121.37      103.85     22.84 o 
   1  10   7      129.51      156.94     27.95 o 
   2  10   7        0.82       16.05      8.99 o 
   3  10   7       51.71       38.57     12.28 o 
   4  10   7      209.92      187.26     29.07 o 
   5  10   7      281.09      205.38     40.03 o 
  -2  11   7      194.77      202.83     32.57 o 
  -1  11   7       16.02       13.11      8.83 o 
   0  11   7        0.04       -0.83      8.64 o 
   1  11   7       30.56       22.14     13.03 o 
 -14   0   8       47.41       54.15     11.43 o 
 -12   0   8     1193.41     1258.02     94.18 o 
 -10   0   8       58.46       78.00     13.60 o 
  -8   0   8     2347.95     2193.28    108.49 o 
  -6   0   8     2510.21     2539.80     46.40 o 
  -4   0   8      761.45      771.36     28.36 o 
  -2   0   8     2708.95     3107.57    118.87 o 
   0   0   8      868.83      788.37     40.57 o 
   2   0   8      540.10      499.59     22.87 o 
   4   0   8        9.08        7.27      3.13 o 
   6   0   8      813.08      811.27     80.54 o 
   8   0   8       84.51       64.10     11.54 o 
  10   0   8      266.02      236.34     41.56 o 
  12   0   8       64.38       65.87     26.70 o 
  14   0   8       42.57       51.22     13.30 o 
 -15   1   8      229.67      243.44     28.04 o 
 -14   1   8       53.17       36.63      7.40 o 
 -13   1   8       14.36       16.61      5.20 o 
 -12   1   8       11.67       11.15      5.13 o 
 -11   1   8      178.54      183.36     25.63 o 
 -10   1   8      398.71      358.04     25.38 o 
  -9   1   8     2188.39     2328.34     54.62 o 
  -8   1   8        7.71        6.18      2.93 o 
  -7   1   8      253.32      253.00     18.37 o 
  -6   1   8       30.14       20.77      3.81 o 
  -5   1   8      243.96      232.98     11.81 o 
  -4   1   8      321.35      340.44     16.76 o 
  -3   1   8       21.03       24.40      3.25 o 
  -2   1   8        2.73        4.20      1.30 o 
  -1   1   8     1385.30     1348.91     49.75 o 
   0   1   8     1427.21     1403.34     41.86 o 
   1   1   8      639.15      639.16     17.35 o 
   2   1   8      120.69       99.60      7.80 o 
   3   1   8      998.11      968.89     21.34 o 
   4   1   8      488.39      450.88     17.29 o 
   5   1   8       41.73       34.26      5.23 o 
   6   1   8      499.11      568.57     23.37 o 
   7   1   8        0.16        3.71      2.59 o 
   8   1   8        1.93        8.37      2.82 o 
   9   1   8       99.88      106.90     16.53 o 
  10   1   8      137.45      177.53     18.84 o 
  11   1   8      228.25      253.60     22.11 o 
  12   1   8      301.86      358.65     22.44 o 
  13   1   8      119.17      108.58     14.24 o 
  14   1   8        4.84       10.96      4.79 o 
 -15   2   8      135.40      112.57     18.50 o 
 -14   2   8       19.38       27.31      7.26 o 
 -13   2   8       35.15       45.97      8.27 o 
 -12   2   8      101.27       94.79     14.34 o 
 -11   2   8       71.33       91.12     12.43 o 
 -10   2   8      110.91      115.79     16.22 o 
  -9   2   8      163.18      189.10     17.40 o 
  -8   2   8      703.24      675.54     34.57 o 
  -7   2   8        1.13        6.69      3.52 o 
  -6   2   8        8.77       15.85      3.36 o 
  -5   2   8       30.24       30.25      4.76 o 
  -4   2   8      240.67      212.32      8.84 o 
  -3   2   8       22.87       16.93      2.43 o 
  -2   2   8      109.36       84.46      6.30 o 
  -1   2   8        0.74        5.24      1.50 o 
   0   2   8      366.22      369.35     17.90 o 
   1   2   8      303.20      266.43     17.27 o 
   2   2   8      223.55      213.14     10.16 o 
   3   2   8        4.30        4.83      1.28 o 
   4   2   8      429.94      415.14     22.47 o 
   5   2   8      440.13      458.19     22.94 o 
   6   2   8      176.57      177.30     10.23 o 
   7   2   8       11.68       15.85      4.40 o 
   8   2   8      120.14      124.35     16.49 o 
   9   2   8      167.70      213.74     16.46 o 
  10   2   8      586.67      677.90     31.42 o 
  11   2   8       11.14       37.49     10.89 o 
  12   2   8      131.34      139.28     22.66 o 
  13   2   8      308.32      330.48     27.26 o 
 -15   3   8       15.56       28.82      9.34 o 
 -14   3   8        4.03        9.77      5.10 o 
 -13   3   8       23.15       19.01      6.39 o 
 -12   3   8       16.73       25.90      6.06 o 
 -11   3   8      175.09      205.75     18.17 o 
 -10   3   8      163.41      208.94     22.79 o 
  -9   3   8       89.52      107.13     14.27 o 
  -8   3   8       55.70       60.75      9.78 o 
  -7   3   8      128.92      129.92     12.82 o 
  -6   3   8     1452.59     1399.40     51.99 o 
  -5   3   8      206.66      199.73     14.46 o 
  -4   3   8      241.00      229.24     11.43 o 
  -3   3   8        8.53        5.94      1.78 o 
  -2   3   8        1.02        2.72      1.02 o 
  -1   3   8       70.52       60.07      5.17 o 
   0   3   8      191.31      164.03      6.81 o 
   1   3   8      173.13      182.66      8.52 o 
   2   3   8      712.25      746.41     25.10 o 
   3   3   8      526.39      494.57     14.23 o 
   4   3   8      809.73      767.08     36.56 o 
   5   3   8       66.51       85.00      9.40 o 
   6   3   8       31.68       22.17      5.15 o 
   7   3   8      702.07      743.76     37.20 o 
   8   3   8      198.65      227.18     15.47 o 
   9   3   8      159.67      185.84     25.42 o 
  10   3   8       24.78       24.15      5.04 o 
  11   3   8      327.03      347.83     30.49 o 
  12   3   8       63.49       49.85      9.88 o 
  13   3   8       26.44       19.43      7.42 o 
 -14   4   8       25.73       21.37      8.07 o 
 -13   4   8      271.67      309.14     30.85 o 
 -12   4   8      139.59      184.07     19.65 o 
 -11   4   8      511.36      535.94     27.81 o 
 -10   4   8       36.61       42.55      8.53 o 
  -9   4   8        2.97        4.56      3.47 o 
  -8   4   8       57.91       53.77      8.89 o 
  -7   4   8      365.05      400.14     17.43 o 
  -6   4   8       34.87       33.30      5.00 o 
  -5   4   8      127.29      105.70     10.36 o 
  -4   4   8       56.47       55.56      5.69 o 
  -3   4   8     1380.41     1404.49     38.30 o 
  -2   4   8      101.56       81.64     13.25 o 
  -1   4   8       39.89       53.52      8.13 o 
   0   4   8        6.62        6.83      4.42 o 
   1   4   8     2352.10     2416.20     76.60 o 
   2   4   8      128.76      102.34     16.13 o 
   3   4   8      671.44      654.52     21.25 o 
   4   4   8        3.33        2.69      1.47 o 
   5   4   8       34.08       21.61      4.59 o 
   6   4   8      528.15      562.53     29.28 o 
   7   4   8      154.25      136.78     14.78 o 
   8   4   8       74.81       68.77     10.35 o 
   9   4   8      112.39      113.53     13.12 o 
  10   4   8        2.98        6.03      4.08 o 
  11   4   8       83.76       78.46     21.57 o 
  12   4   8        3.31       21.13      8.62 o 
  13   4   8       89.72       65.92     19.67 o 
 -14   5   8      123.86       92.16     20.19 o 
 -13   5   8      149.92      140.22     20.36 o 
 -12   5   8       12.24       14.14      4.69 o 
 -11   5   8        8.23       19.46      5.36 o 
 -10   5   8      792.93      782.68     30.26 o 
  -9   5   8        4.93        8.57      4.97 o 
  -8   5   8      177.82      167.94     17.60 o 
  -7   5   8       44.21       32.58      5.51 o 
  -6   5   8      429.31      450.48     16.30 o 
  -5   5   8      203.69      192.65     12.66 o 
  -4   5   8      268.04      256.95     15.76 o 
  -3   5   8        9.98        8.52      3.92 o 
  -2   5   8      240.48      281.80     27.17 o 
  -1   5   8        0.60        9.06      4.53 o 
   0   5   8     1776.48     1791.37     66.18 o 
   1   5   8      245.57      251.93     14.89 o 
   2   5   8      100.96       86.63     12.82 o 
   3   5   8       42.58       59.43     20.05 o 
   4   5   8      110.24      124.38     19.74 o 
   5   5   8       48.41       38.05     10.87 o 
   6   5   8        7.35       11.88      9.35 o 
   7   5   8      199.59      201.49     17.38 o 
   8   5   8       20.41       21.92      6.83 o 
   9   5   8      237.91      263.70     39.33 o 
  10   5   8       30.10       25.07     11.06 o 
  11   5   8        7.39        9.34      9.73 o 
  12   5   8       73.96       49.65     14.16 o 
 -13   6   8       21.80       26.31     13.84 o 
 -12   6   8      122.40      135.37     24.03 o 
 -11   6   8      127.48      144.95     19.28 o 
 -10   6   8       46.19       54.10     11.41 o 
  -9   6   8      244.00      248.51     24.17 o 
  -8   6   8        1.38       11.50      3.51 o 
  -7   6   8      788.68      846.94     31.26 o 
  -5   6   8       31.41       35.30      9.70 o 
  -4   6   8        2.39       10.09      5.31 o 
  -3   6   8      778.54      915.31     67.22 o 
  -2   6   8       24.51       30.13     13.41 o 
  -1   6   8       13.30       19.00      5.63 o 
   0   6   8        9.30       12.49      4.46 o 
   1   6   8      536.11      521.20     24.21 o 
   2   6   8      134.63      127.96     23.51 o 
   3   6   8       13.62       10.89      7.53 o 
   4   6   8       69.10       79.99     12.22 o 
   5   6   8      359.53      408.42     36.31 o 
   6   6   8      337.70      313.69     34.93 o 
   7   6   8        1.21       15.20      5.06 o 
   8   6   8        3.61       14.67      7.59 o 
   9   6   8      120.10      100.01     22.77 o 
  10   6   8       36.93       49.31     16.62 o 
  11   6   8       18.58       34.17     14.99 o 
 -12   7   8       12.22       18.39      7.48 o 
 -11   7   8        0.63       26.71      9.64 o 
 -10   7   8       16.74       16.29      8.00 o 
  -9   7   8        0.03        9.88      5.28 o 
  -8   7   8       76.64       82.05     12.31 o 
  -7   7   8       16.89       22.78      6.86 o 
  -6   7   8      223.34      248.77     24.53 o 
  -5   7   8        1.06       18.67      5.87 o 
  -4   7   8      218.63      206.18     27.08 o 
  -3   7   8       62.85       54.47     14.42 o 
  -2   7   8      660.90      781.08     68.46 o 
  -1   7   8      138.74      147.33     20.76 o 
   0   7   8       52.69       87.43     19.59 o 
   1   7   8       51.14       67.18     14.61 o 
   2   7   8      144.92      151.49     20.68 o 
   3   7   8        4.48       10.14      4.71 o 
   4   7   8      241.41      245.54     42.04 o 
   5   7   8       43.23       32.48     12.31 o 
   6   7   8       80.91      104.01     16.20 o 
   7   7   8        1.33       27.28     10.72 o 
   8   7   8      326.10      349.51     41.79 o 
   9   7   8      173.43      138.66     34.81 o 
  10   7   8       36.39       40.67     13.92 o 
 -11   8   8        1.07        4.49      6.65 o 
 -10   8   8       16.30       12.71      6.73 o 
  -9   8   8        1.20       18.10      8.74 o 
  -8   8   8      112.18      116.57     27.20 o 
  -7   8   8       45.64       42.39     11.10 o 
  -6   8   8        3.35       19.85      6.56 o 
  -5   8   8      300.40      274.78     32.79 o 
  -4   8   8        2.69       15.98      9.11 o 
  -3   8   8      113.88      110.69     17.68 o 
  -2   8   8       41.10       42.59     17.92 o 
  -1   8   8       62.19       78.94     13.21 o 
   0   8   8        4.22       18.09      5.14 o 
   1   8   8       26.32       44.60      9.68 o 
   2   8   8      168.92      243.57     46.16 o 
   3   8   8        4.64       19.21      3.90 o 
   4   8   8        2.74       11.90     13.78 o 
   5   8   8      423.16      414.51     41.84 o 
   6   8   8       49.82       39.38     12.06 o 
   7   8   8       12.65       13.26      9.71 o 
   8   8   8      103.68       80.14     20.83 o 
   9   8   8       77.35       43.24     12.80 o 
  -9   9   8       35.31       22.06     14.21 o 
  -8   9   8        0.00        8.57      7.74 o 
  -7   9   8        0.01       25.29     10.41 o 
  -6   9   8        2.64       15.71      7.22 o 
  -5   9   8      161.33      156.56     42.58 o 
  -4   9   8        0.45       14.43     11.60 o 
  -3   9   8        8.88       12.18      8.55 o 
  -2   9   8      230.84      255.25     42.56 o 
  -1   9   8      299.22      454.83     72.26 o 
   0   9   8       41.77       29.60     16.89 o 
   1   9   8       82.97      122.13     22.98 o 
   2   9   8       29.67       20.22      9.04 o 
   3   9   8       30.92       39.55     11.09 o 
   4   9   8      152.06       91.60     25.94 o 
   5   9   8      120.28      119.82     22.06 o 
   6   9   8       13.56       38.07     14.47 o 
   7   9   8       26.69       15.73      7.32 o 
  -6  10   8       47.09       24.22      9.48 o 
  -5  10   8        0.04       24.96     14.92 o 
  -4  10   8      288.05      252.93     47.83 o 
  -3  10   8        2.69        7.83      8.06 o 
  -2  10   8      196.73      154.30     28.88 o 
  -1  10   8       44.61       30.84     11.12 o 
   0  10   8        0.50       14.81      6.30 o 
   1  10   8       10.19       22.23      9.23 o 
   2  10   8       97.04       94.38     16.40 o 
   3  10   8        8.09       13.03     11.60 o 
   4  10   8        1.37        9.91      7.51 o 
 -15   0   9       72.97       68.07     17.21 o 
 -13   0   9      383.43      407.30     37.07 o 
 -11   0   9      495.29      512.80     30.51 o 
  -9   0   9       45.50       31.06     12.52 o 
  -7   0   9      616.11      624.93     45.70 o 
  -5   0   9        0.05        5.84      2.17 o 
  -3   0   9      663.06      678.61     42.86 o 
  -1   0   9      543.31      607.58     30.21 o 
   1   0   9     1232.59     1271.63     32.54 o 
   3   0   9      853.56      783.22     35.44 o 
   5   0   9     1529.39     1472.45     87.72 o 
   7   0   9      288.78      268.61     23.84 o 
   9   0   9       12.76       23.01     11.18 o 
  11   0   9      247.51      214.49     49.04 o 
  13   0   9       50.68       51.91     37.97 o 
 -15   1   9      126.11      119.88     17.43 o 
 -14   1   9      103.79      104.09     19.54 o 
 -13   1   9        0.31       14.22      4.32 o 
 -12   1   9      140.02      145.74     12.93 o 
 -11   1   9       50.65       72.68     10.47 o 
 -10   1   9      355.85      365.11     19.39 o 
  -9   1   9       29.34       48.78      7.23 o 
  -8   1   9      697.75      702.55     33.14 o 
  -7   1   9     1617.92     1596.24     66.69 o 
  -6   1   9      406.65      408.65     20.48 o 
  -5   1   9      284.31      256.66     13.30 o 
  -4   1   9      359.89      364.36     16.57 o 
  -3   1   9       84.97       84.30     10.09 o 
  -2   1   9        3.94        7.04      2.02 o 
  -1   1   9      401.67      381.13     21.04 o 
   0   1   9     1646.92     1758.50     42.69 o 
   1   1   9      806.71      798.79     11.63 o 
   2   1   9      253.92      263.58     18.02 o 
   3   1   9      127.71      102.12      7.86 o 
   4   1   9     1149.85     1077.98     33.35 o 
   5   1   9      333.12      351.67     18.80 o 
   6   1   9       66.89       50.69      6.15 o 
   7   1   9      108.51       97.18     12.88 o 
   8   1   9       74.28       99.27     12.06 o 
   9   1   9       29.35       22.94      7.39 o 
  10   1   9      352.88      399.56     24.84 o 
  11   1   9       16.11       21.17      9.64 o 
  12   1   9       48.20       22.72      8.38 o 
  13   1   9        2.03        6.59      5.55 o 
 -15   2   9       86.84       82.25     15.71 o 
 -14   2   9       84.81       87.66     13.27 o 
 -13   2   9        1.44       14.63      4.96 o 
 -12   2   9       12.86       15.89      3.76 o 
 -11   2   9      434.66      455.49     29.01 o 
 -10   2   9        5.71       12.66      4.72 o 
  -9   2   9       33.00       34.53      8.58 o 
  -8   2   9      212.42      167.60     20.41 o 
  -7   2   9       69.11       68.46     10.53 o 
  -6   2   9       52.99       64.60      8.90 o 
  -5   2   9      252.36      223.30     12.14 o 
  -4   2   9      276.01      244.89     12.03 o 
  -3   2   9      350.82      322.64     21.09 o 
  -2   2   9      755.13      727.91     18.13 o 
  -1   2   9      362.71      423.41     25.45 o 
   0   2   9      141.35      140.13     11.34 o 
   1   2   9     1389.21     1357.65     37.21 o 
   2   2   9     1032.67      978.42     27.59 o 
   3   2   9       14.06        8.41      2.04 o 
   4   2   9       58.41       53.07      9.57 o 
   5   2   9      173.77      200.03     11.02 o 
   6   2   9       46.03       45.75      6.54 o 
   7   2   9      241.46      250.16     27.25 o 
   8   2   9       18.70       18.01      8.36 o 
   9   2   9       32.12       36.75      8.60 o 
  10   2   9      362.01      366.87     20.90 o 
  11   2   9      121.32      109.48     22.12 o 
  12   2   9       15.26       34.00      5.69 o 
  13   2   9      116.15      121.61     19.35 o 
 -14   3   9      157.05      156.87     28.04 o 
 -13   3   9       10.13       13.76      4.98 o 
 -12   3   9        0.16       12.11      4.21 o 
 -11   3   9       29.33       30.19      6.59 o 
 -10   3   9       72.91       77.94     10.00 o 
  -9   3   9      803.69      750.30     20.47 o 
  -8   3   9        2.62       11.40      3.91 o 
  -7   3   9       37.28       39.63     10.31 o 
  -6   3   9       75.11       88.86     11.26 o 
  -5   3   9       53.99       38.93      6.22 o 
  -4   3   9       14.74       24.67      5.82 o 
  -3   3   9       51.95       32.68      3.26 o 
  -2   3   9     1102.37     1085.51     30.02 o 
  -1   3   9      542.68      529.05     15.97 o 
   0   3   9      116.16       96.38      6.23 o 
   1   3   9      692.43      656.08     18.40 o 
   2   3   9      284.17      281.39     18.34 o 
   3   3   9       29.59       17.59      4.05 o 
   4   3   9      919.46      942.90     38.38 o 
   5   3   9       14.05       11.79      2.76 o 
   6   3   9       36.44       29.58      5.67 o 
   7   3   9        4.80        6.51      3.27 o 
   8   3   9       68.32       68.65     19.46 o 
   9   3   9        4.28        5.16      4.51 o 
  10   3   9        4.08        7.64      4.30 o 
  11   3   9      419.36      459.72     63.62 o 
  12   3   9      119.82      105.04     30.93 o 
 -14   4   9       10.13       15.46      5.12 o 
 -13   4   9        9.72       13.35      5.22 o 
 -11   4   9       30.14       22.45      3.82 o 
 -10   4   9       60.94       39.62      8.27 o 
  -9   4   9        7.04       14.13      4.65 o 
  -8   4   9      317.00      342.51     19.31 o 
  -7   4   9      181.01      175.36     13.72 o 
  -6   4   9      678.84      663.77     23.93 o 
  -5   4   9       44.93       68.31     11.71 o 
  -4   4   9        5.72        8.10      2.44 o 
  -2   4   9      811.57      841.61     39.61 o 
  -1   4   9       60.65       38.31     11.34 o 
   0   4   9      108.74      101.65     11.91 o 
   1   4   9      610.48      600.78     28.28 o 
   2   4   9      100.84      120.46     15.15 o 
   3   4   9      177.42      181.47     17.44 o 
   4   4   9       12.68       12.44      3.78 o 
   5   4   9      300.76      287.86     27.20 o 
   6   4   9       43.07       57.98     12.77 o 
   7   4   9      499.42      514.52     42.63 o 
   8   4   9      118.28       92.13     24.39 o 
   9   4   9      161.75      185.14     33.61 o 
  10   4   9      183.65      236.91     40.30 o 
  11   4   9        0.66       13.85     37.36 o 
  12   4   9       63.84       84.00     22.57 o 
 -13   5   9      330.91      315.88     22.05 o 
 -12   5   9        3.37       10.89      4.64 o 
 -11   5   9       63.39       38.86      7.35 o 
 -10   5   9        0.05       12.17      3.75 o 
  -9   5   9      350.19      332.81     22.96 o 
  -8   5   9        2.21        5.66      3.46 o 
  -7   5   9       64.20       49.99      7.98 o 
  -6   5   9      111.69       97.32     10.88 o 
  -5   5   9      723.83      805.96     43.93 o 
  -4   5   9      307.76      374.72     19.79 o 
  -3   5   9      478.53      497.30     35.70 o 
  -2   5   9      137.83      158.45     14.29 o 
  -1   5   9      454.31      460.91     22.46 o 
   0   5   9      149.64      142.51     16.09 o 
   1   5   9     1650.33     1721.77     51.36 o 
   2   5   9        4.35        9.09      3.83 o 
   3   5   9        0.07        8.69      3.83 o 
   4   5   9      129.33      144.35     21.18 o 
   5   5   9      155.11      193.22     23.53 o 
   6   5   9       17.15       28.49     20.92 o 
   7   5   9        3.75       19.44      7.72 o 
   8   5   9       41.03       52.75      9.87 o 
   9   5   9      373.68      398.46     40.44 o 
  10   5   9       24.16       12.58      9.49 o 
  11   5   9       47.85       29.96     18.64 o 
 -12   6   9      148.85      169.35     31.27 o 
 -11   6   9       81.70       97.98     15.48 o 
 -10   6   9        4.83       13.19      5.44 o 
  -9   6   9       12.70       14.36      6.02 o 
  -8   6   9      222.31      238.59     28.08 o 
  -7   6   9        7.50       14.86      4.90 o 
  -6   6   9       98.39       90.79     14.47 o 
  -5   6   9      152.13      151.51     17.15 o 
  -4   6   9      179.02      240.29     16.11 o 
  -3   6   9      605.74      661.47     33.18 o 
  -2   6   9      175.05      155.23     21.18 o 
  -1   6   9       20.56       34.98      9.57 o 
   0   6   9        4.83       16.17      8.43 o 
   1   6   9       53.47       41.41      9.16 o 
   2   6   9      352.69      345.39     26.95 o 
   3   6   9       40.18       19.10      9.18 o 
   4   6   9       48.90       65.68     11.82 o 
   5   6   9       99.22       71.54     12.36 o 
   6   6   9      128.25      159.46     20.47 o 
   7   6   9       62.70       66.09     21.26 o 
   8   6   9       36.04       18.07      9.62 o 
   9   6   9      136.95      163.74     32.07 o 
  10   6   9        0.57        8.59      6.83 o 
 -11   7   9      107.17       83.99     19.06 o 
 -10   7   9       72.14       94.63     14.92 o 
  -9   7   9       28.74       28.43      6.87 o 
  -8   7   9        2.73       17.53      7.59 o 
  -7   7   9       10.13        7.17      4.67 o 
  -6   7   9      270.70      225.18     23.72 o 
  -5   7   9      304.04      348.53     33.54 o 
  -4   7   9       27.56       21.76      6.25 o 
  -3   7   9        9.54       13.69      4.80 o 
  -2   7   9        2.15       15.70      5.83 o 
  -1   7   9      310.72      372.19     52.71 o 
   0   7   9       63.45       54.77     16.50 o 
   1   7   9      115.66      139.56     25.26 o 
   2   7   9       21.70       24.54      7.97 o 
   3   7   9      126.21      148.28     22.69 o 
   4   7   9        3.82       14.32      8.98 o 
   5   7   9      263.36      298.58     35.79 o 
   6   7   9       23.75       23.49      6.70 o 
   7   7   9      146.53      130.86     22.76 o 
   8   7   9       43.80       53.90     12.76 o 
   9   7   9       76.61       56.71     20.26 o 
 -10   8   9        4.19       13.13      8.17 o 
  -9   8   9        2.38        7.15      7.86 o 
  -8   8   9       65.04       72.54     15.99 o 
  -7   8   9       75.57       55.16     12.18 o 
  -6   8   9      133.23      133.71     31.14 o 
  -5   8   9       76.52       80.72     19.25 o 
  -4   8   9      115.28      128.41     24.81 o 
  -3   8   9       41.80       59.34     11.63 o 
  -2   8   9       62.77       67.68     14.75 o 
  -1   8   9       97.68      117.26     16.86 o 
   0   8   9       29.80       24.92      8.52 o 
   1   8   9       24.08       25.74      8.09 o 
   2   8   9       38.05       28.76     11.92 o 
   3   8   9       95.62      115.74     25.06 o 
   4   8   9       70.13       69.49     22.02 o 
   5   8   9       19.23       27.39      5.96 o 
   6   8   9      503.22      464.84     54.02 o 
   7   8   9       14.00       11.89      6.48 o 
   8   8   9       81.22       48.26     13.93 o 
  -8   9   9       54.67       19.19     14.63 o 
  -7   9   9       11.51       14.35      8.47 o 
  -6   9   9        0.18        2.29      7.02 o 
  -5   9   9      120.96       96.72     21.60 o 
  -4   9   9      183.56      163.25     43.45 o 
  -3   9   9       73.20       98.92     19.29 o 
  -2   9   9       27.42       15.44      8.53 o 
  -1   9   9       27.80       24.48      9.06 o 
   0   9   9       69.89       77.09     22.51 o 
   1   9   9       46.20       39.10     17.39 o 
   2   9   9       12.29       23.09     13.34 o 
   3   9   9      145.60      136.41     40.24 o 
   4   9   9       11.18       15.54      8.75 o 
   5   9   9        7.02        4.24     11.61 o 
   6   9   9       36.60       31.67     14.63 o 
  -4  10   9        5.09        9.42     12.20 o 
  -3  10   9      223.24      196.20     53.60 o 
  -2  10   9       49.26       29.08     14.76 o 
  -1  10   9       28.05       19.76     12.88 o 
   0  10   9       12.10        9.43     11.15 o 
   1  10   9       13.37       35.33     11.02 o 
   2  10   9       83.98       67.90     17.05 o 
 -14   0  10      170.25      134.89     28.68 o 
 -12   0  10       57.38       76.34     22.18 o 
 -10   0  10       64.89       59.24     24.09 o 
  -8   0  10      591.91      581.07     42.98 o 
  -6   0  10       90.44       93.32     18.47 o 
  -4   0  10      407.27      321.06     20.52 o 
  -2   0  10     2016.68     2140.71    102.03 o 
   0   0  10     1398.34     1430.28     87.93 o 
   2   0  10      322.01      364.62     36.87 o 
   4   0  10      272.21      253.30     17.73 o 
   6   0  10        6.98       11.43      4.91 o 
   8   0  10      612.94      642.30     71.65 o 
  10   0  10      112.79      113.82     23.55 o 
  12   0  10       24.86        8.82      5.80 o 
 -14   1  10       47.83       39.34      7.46 o 
 -13   1  10       96.06      108.35     15.25 o 
 -12   1  10        4.21       17.48      4.70 o 
 -11   1  10      430.04      466.80     21.92 o 
 -10   1  10       68.25       76.81     11.62 o 
  -9   1  10      109.27      102.09     12.69 o 
  -8   1  10       57.13       76.91     10.17 o 
  -7   1  10       86.62       68.64     10.79 o 
  -6   1  10      376.31      327.87     24.60 o 
  -5   1  10      617.84      567.61     20.10 o 
  -4   1  10        3.43        6.28      2.21 o 
  -3   1  10      306.96      318.54     16.72 o 
  -2   1  10      173.96      199.97     12.92 o 
  -1   1  10      461.12      496.22     25.22 o 
   0   1  10        4.06        4.43      2.23 o 
   1   1  10     2186.35     2145.25     76.65 o 
   2   1  10      217.79      176.66     11.46 o 
   3   1  10       47.05       18.54      7.36 o 
   4   1  10     1223.58     1229.91     49.11 o 
   5   1  10      114.26      111.98     11.35 o 
   6   1  10       70.55       88.88     32.60 o 
   7   1  10        8.31       10.56      4.65 o 
   8   1  10        5.78        6.13      4.19 o 
   9   1  10       85.71      102.94     15.08 o 
  10   1  10      276.56      307.53     30.83 o 
  11   1  10        0.23        8.22      4.30 o 
  12   1  10        0.01       10.68      5.26 o 
 -14   2  10       33.49       30.73      8.33 o 
 -13   2  10      104.58      118.89     16.92 o 
 -12   2  10      118.76      139.26     18.64 o 
 -11   2  10      115.21      107.78     12.18 o 
 -10   2  10       98.24       93.02     14.68 o 
  -9   2  10        7.17        9.20      4.03 o 
  -8   2  10      432.20      412.78     25.14 o 
  -7   2  10      297.28      321.48     16.54 o 
  -6   2  10      882.67      910.60     36.33 o 
  -5   2  10      229.75      231.24     10.20 o 
  -4   2  10       11.81       12.40      2.97 o 
  -3   2  10      932.77      890.97     47.25 o 
  -2   2  10      230.40      220.91     10.79 o 
  -1   2  10      327.38      329.86     22.63 o 
   0   2  10       48.95       50.93      5.53 o 
   1   2  10      362.68      317.03     23.12 o 
   3   2  10       30.33       33.74      4.99 o 
   4   2  10      155.55      180.56     13.15 o 
   5   2  10       11.19       16.53      3.91 o 
   6   2  10        0.37       10.59      3.46 o 
   7   2  10       20.04       21.17      4.64 o 
   8   2  10      184.21      205.47     18.71 o 
   9   2  10        0.36        9.14      8.60 o 
  10   2  10        1.05       13.84      5.54 o 
  11   2  10      318.75      296.03     38.28 o 
  12   2  10       35.00        8.81     10.99 o 
 -14   3  10      107.20       84.88     14.62 o 
 -13   3  10      101.83       87.65     14.10 o 
 -12   3  10       46.48       52.21      9.33 o 
 -11   3  10        0.20       12.54      4.93 o 
 -10   3  10        3.04       10.09      3.74 o 
  -9   3  10      235.29      261.29     18.78 o 
  -8   3  10      488.09      522.68     29.49 o 
  -7   3  10        5.56       12.95      2.98 o 
  -6   3  10      187.66      189.20     14.22 o 
  -5   3  10      174.30      155.59      8.58 o 
  -4   3  10      163.46      166.69     12.12 o 
  -3   3  10      135.91      142.23     13.11 o 
  -2   3  10        0.33        4.63      2.29 o 
   1   3  10      249.04      258.02     14.11 o 
   2   3  10      962.91      941.47     49.54 o 
   3   3  10        8.89       11.19      2.55 o 
   4   3  10        4.53        9.71      2.86 o 
   5   3  10      495.32      474.84     24.96 o 
   6   3  10       15.77        8.96      4.00 o 
   7   3  10        5.83       14.56      4.04 o 
   8   3  10       30.13       31.64     10.27 o 
   9   3  10      166.36      163.73     45.96 o 
  10   3  10      107.57      100.58     22.20 o 
  11   3  10        2.40       17.99      8.28 o 
  12   3  10        0.01       24.30     17.97 o 
 -13   4  10       40.70       28.29      6.89 o 
 -12   4  10       58.23       62.02      8.10 o 
 -11   4  10       11.00       11.48      3.93 o 
 -10   4  10        0.74       10.37      3.58 o 
  -9   4  10       87.61       78.89     14.96 o 
  -8   4  10        3.00        7.16      5.28 o 
  -7   4  10       61.09       37.61      8.57 o 
  -6   4  10        9.88       22.98      6.44 o 
  -5   4  10       58.52       59.64     11.95 o 
  -4   4  10      729.03      689.62     27.91 o 
  -3   4  10      411.94      424.91     29.86 o 
  -2   4  10      224.55      232.49     17.09 o 
  -1   4  10     1340.08     1249.39     85.02 o 
   0   4  10       91.14       40.55     17.41 o 
   1   4  10       55.34       39.65      6.67 o 
   2   4  10       18.87       18.94      4.10 o 
   3   4  10       37.99       43.69      8.23 o 
   4   4  10        0.01        6.99      7.85 o 
   5   4  10       47.21       40.76      8.89 o 
   6   4  10      290.69      265.31     34.63 o 
   7   4  10       86.25       65.76     15.57 o 
   8   4  10        0.01       10.06     20.85 o 
   9   4  10       21.43       19.34     10.22 o 
  10   4  10       54.15       36.10     17.60 o 
  11   4  10       82.78       87.52     18.37 o 
 -13   5  10       12.46        9.96      8.25 o 
 -12   5  10      106.71       88.67     16.69 o 
 -11   5  10        1.79       11.59      5.19 o 
 -10   5  10        9.18       25.14      8.98 o 
  -9   5  10        5.21        4.24      6.47 o 
  -8   5  10      212.94      237.73     31.65 o 
  -7   5  10       38.15       29.90      8.04 o 
  -6   5  10       21.89       15.46      6.38 o 
  -5   5  10       27.98       24.79      8.39 o 
  -4   5  10      180.81       74.00     42.33 o 
  -3   5  10       96.30      101.62     16.58 o 
  -2   5  10      185.37      180.30     22.93 o 
  -1   5  10      165.94      153.23     22.75 o 
   0   5  10      141.13      170.54     22.22 o 
   1   5  10      203.79      200.93     18.18 o 
   2   5  10        2.28        2.67      3.06 o 
   3   5  10       16.02        8.46      5.97 o 
   4   5  10      647.79      640.44     29.59 o 
   5   5  10      176.03      140.78     24.61 o 
   6   5  10       53.12       56.94     11.56 o 
   7   5  10       18.15      105.00     38.31 o 
   8   5  10       11.04       21.99      9.42 o 
   9   5  10        0.01       17.43      8.46 o 
  10   5  10       76.51       87.79     25.99 o 
 -12   6  10       21.69       19.70      9.38 o 
 -11   6  10      192.96      128.51     28.01 o 
 -10   6  10       13.99       19.93      9.51 o 
  -9   6  10       81.21       55.27     15.44 o 
  -8   6  10       38.16       22.29      9.12 o 
  -7   6  10       63.94       50.55     12.11 o 
  -6   6  10        0.42       16.16      6.96 o 
  -5   6  10      289.96      259.41     39.01 o 
  -4   6  10       87.55      135.70     21.95 o 
  -3   6  10        6.21       24.68     13.54 o 
  -2   6  10      104.08      120.09     13.91 o 
  -1   6  10      148.60      142.17     16.74 o 
   0   6  10       65.02      115.50     16.71 o 
   1   6  10      138.36      170.68     23.61 o 
   2   6  10        8.06       16.27      8.33 o 
   3   6  10      598.62      667.29     69.27 o 
   4   6  10      104.25      102.87     19.11 o 
   5   6  10        2.26       12.16      6.07 o 
   6   6  10      129.50      131.31     20.54 o 
   7   6  10      303.49      287.62     37.72 o 
   8   6  10      174.01      188.85     37.33 o 
   9   6  10        1.75       23.19     10.83 o 
 -10   7  10      183.78      180.26     33.97 o 
  -9   7  10        4.25       18.03      8.40 o 
  -8   7  10      247.36      355.03     36.60 o 
  -7   7  10       20.34       39.94      9.74 o 
  -6   7  10       51.68       55.30     10.65 o 
  -5   7  10      156.55      193.70     36.55 o 
  -4   7  10      481.52      546.75     26.81 o 
  -3   7  10        3.65        7.86      4.80 o 
  -2   7  10       54.27       42.51     12.35 o 
  -1   7  10       10.58       12.21      4.87 o 
   0   7  10      162.08      146.07     27.55 o 
   1   7  10      173.38      200.03     31.25 o 
   2   7  10        3.31       12.41      6.23 o 
   3   7  10        5.98       19.00      6.08 o 
   4   7  10      170.21      208.01     26.52 o 
   5   7  10        0.40       17.60      8.46 o 
   6   7  10      202.47      215.78     30.62 o 
   7   7  10        4.09       18.51      6.93 o 
   8   7  10      215.88      245.11     36.13 o 
  -9   8  10       18.32       10.88      9.26 o 
  -8   8  10       54.47       29.84     13.70 o 
  -7   8  10      272.25      310.67     38.18 o 
  -6   8  10       13.83       11.45     10.65 o 
  -5   8  10      144.66      152.53     36.41 o 
  -4   8  10        9.94       35.67      9.47 o 
  -3   8  10       97.20      104.05     18.38 o 
  -2   8  10       53.45       46.78     15.82 o 
  -1   8  10        0.44       35.57     12.27 o 
   0   8  10        0.09       20.23      7.75 o 
   1   8  10       52.63       55.11     14.65 o 
   2   8  10       28.15       34.06     26.24 o 
   3   8  10       52.81       95.71     29.71 o 
   4   8  10       20.55       24.52      7.47 o 
   5   8  10      121.31       76.05     22.41 o 
   6   8  10       19.56       21.88      8.71 o 
   7   8  10      344.23      220.22     79.77 o 
  -7   9  10       85.65       84.83     22.95 o 
  -6   9  10        0.01       11.27      7.66 o 
  -5   9  10       15.80       28.63     27.72 o 
  -4   9  10       60.93       51.52     19.47 o 
  -3   9  10      101.14      116.07     22.14 o 
  -2   9  10        0.00       27.90      6.89 o 
  -1   9  10        2.20       28.75     10.33 o 
   0   9  10       25.95       36.19     18.04 o 
   1   9  10       27.95       32.84     10.25 o 
   2   9  10        2.03       17.93      8.72 o 
   3   9  10        1.37        5.93     13.93 o 
   4   9  10       30.69       13.84     12.95 o 
 -13   0  11      406.70      425.63     25.41 o 
 -11   0  11       79.58       56.69     29.56 o 
  -9   0  11        1.60       24.01      8.19 o 
  -7   0  11      374.54      339.33     29.45 o 
  -5   0  11      971.81      973.66    105.94 o 
  -3   0  11      328.18      364.32     24.12 o 
  -1   0  11      779.64      922.59     62.77 o 
   1   0  11       22.84       26.18      6.46 o 
   3   0  11        0.15        7.54      4.14 o 
   5   0  11       15.86       28.77      8.61 o 
   7   0  11      358.28      358.45     31.17 o 
   9   0  11       75.55       68.51     17.76 o 
  11   0  11       37.68        8.58      7.89 o 
 -14   1  11        4.58       11.31      5.04 o 
 -13   1  11        5.90       16.22      5.39 o 
 -12   1  11       12.66       28.24      6.37 o 
 -11   1  11       37.26       27.75      8.72 o 
 -10   1  11       79.57       68.40      7.27 o 
  -9   1  11      284.29      274.07     17.93 o 
  -8   1  11      484.76      497.16     16.23 o 
  -7   1  11       42.26       37.81      5.75 o 
  -6   1  11       92.48       96.87     27.48 o 
  -5   1  11       75.59       59.51      7.81 o 
  -4   1  11      194.48      175.66     11.15 o 
  -3   1  11       30.21       27.14      4.25 o 
  -1   1  11      100.35      126.90     13.96 o 
   0   1  11      167.54      181.36     12.24 o 
   1   1  11      623.22      608.06     32.63 o 
   2   1  11      550.14      558.75     20.13 o 
   3   1  11       11.51       13.25      3.98 o 
   4   1  11      246.05      241.46     14.92 o 
   5   1  11       13.07       22.77      7.34 o 
   6   1  11      131.64      140.61     13.26 o 
   7   1  11       24.56       21.72      5.74 o 
   8   1  11       88.41       90.09     14.56 o 
   9   1  11       16.49       28.57      5.79 o 
  10   1  11      120.26      123.37     16.70 o 
  11   1  11       16.26       10.86      6.24 o 
 -14   2  11        5.22       22.74      5.31 o 
 -13   2  11       11.95       20.19      4.94 o 
 -12   2  11        1.76        4.50      4.01 o 
 -11   2  11      145.13      156.27     21.15 o 
 -10   2  11        1.52       12.04      3.05 o 
  -9   2  11        8.90       10.41      4.55 o 
  -8   2  11        0.00       12.00      3.75 o 
  -7   2  11      193.48      186.22     17.26 o 
  -6   2  11      101.89       98.20      9.16 o 
  -5   2  11       46.42       50.78      6.87 o 
  -4   2  11        1.76        3.66      2.46 o 
  -3   2  11      426.12      375.08     23.65 o 
  -2   2  11      195.65      164.28     11.16 o 
  -1   2  11     1824.24     1788.54     71.91 o 
   0   2  11      580.05      628.45     41.84 o 
   1   2  11       89.17       77.38      9.54 o 
   2   2  11       76.67       62.16      8.37 o 
   3   2  11      398.17      413.73     22.48 o 
   4   2  11       80.07       67.21     10.65 o 
   5   2  11       35.63       30.93      4.16 o 
   6   2  11        1.19        5.70      2.86 o 
   7   2  11       53.42       71.69     10.66 o 
   8   2  11      426.56      419.39     35.69 o 
   9   2  11       39.42       46.82     14.05 o 
  10   2  11       27.98       39.94     15.35 o 
  11   2  11      269.07      222.98     54.66 o 
 -13   3  11       28.67       44.42      8.64 o 
 -12   3  11       49.03       54.65      8.53 o 
 -11   3  11      157.93      182.23     21.18 o 
 -10   3  11       43.79       38.95      6.69 o 
  -9   3  11       32.73       35.35      6.82 o 
  -8   3  11      290.74      298.16     22.42 o 
  -7   3  11       28.26       32.12      5.29 o 
  -6   3  11       40.82       34.33      6.05 o 
  -5   3  11     1092.93      982.61     59.76 o 
  -4   3  11      791.41      751.40     25.88 o 
  -3   3  11      265.37      215.35     14.38 o 
  -2   3  11      274.58      310.66     16.50 o 
  -1   3  11        0.03        4.09      2.02 o 
   0   3  11      401.56      441.46     23.41 o 
   1   3  11      658.19      683.83     26.84 o 
   2   3  11      372.35      376.11     24.43 o 
   3   3  11        4.74       12.47      3.95 o 
   4   3  11       59.84       75.71     11.02 o 
   5   3  11      500.54      561.80     50.10 o 
   6   3  11       64.03       67.94     17.70 o 
   7   3  11       24.39       15.51      7.55 o 
   8   3  11      145.87      171.02     23.79 o 
   9   3  11      175.80      238.11     35.82 o 
  10   3  11      304.68      333.94     27.99 o 
  11   3  11      139.02      153.02     29.99 o 
 -13   4  11       22.75       30.56     21.25 o 
 -12   4  11        3.71       16.85      8.01 o 
 -11   4  11       39.86       25.82     10.10 o 
 -10   4  11       48.66       96.80     16.76 o 
  -9   4  11        2.73        6.14      3.37 o 
  -8   4  11       39.91       56.04     10.93 o 
  -7   4  11       14.17       17.81      7.14 o 
  -6   4  11      166.19      186.60     19.78 o 
  -5   4  11      577.62      632.05     25.18 o 
  -4   4  11       18.34        8.63      4.54 o 
  -3   4  11       46.99       50.90      9.74 o 
  -2   4  11       78.87       79.47     11.29 o 
  -1   4  11        4.71        7.84      4.16 o 
   0   4  11        0.58        5.88      4.60 o 
   1   4  11       23.93       26.26      5.74 o 
   2   4  11      715.56      813.23     41.35 o 
   3   4  11       24.80       20.95      5.26 o 
   4   4  11      352.79      361.29     26.71 o 
   5   4  11       97.09      105.73     14.87 o 
   6   4  11        5.65        7.63      5.34 o 
   7   4  11      262.81      235.94     24.51 o 
   8   4  11      319.02      281.98     56.26 o 
   9   4  11       23.52       34.02     12.51 o 
  10   4  11       41.58       32.20     15.08 o 
 -12   5  11        4.90       13.47      9.08 o 
 -11   5  11      205.56      138.26     32.90 o 
 -10   5  11       27.04       20.68      7.29 o 
  -9   5  11       20.92       27.01     10.33 o 
  -8   5  11       11.25       27.58      8.01 o 
  -7   5  11       82.45       56.03     12.95 o 
  -6   5  11      205.05      222.81     35.04 o 
  -5   5  11        2.79       11.61     10.56 o 
  -4   5  11        8.82        8.53      4.22 o 
  -3   5  11       91.53       99.05     11.01 o 
  -2   5  11        1.17        7.76      4.73 o 
  -1   5  11       23.63       23.89      7.77 o 
   0   5  11       13.00       16.73      3.89 o 
   1   5  11      215.53      278.86     31.36 o 
   2   5  11       33.49       41.85      7.84 o 
   3   5  11        8.79       16.07      4.24 o 
   4   5  11       17.82       19.09      6.68 o 
   5   5  11       36.21       47.55     10.62 o 
   6   5  11       14.83       19.64      6.52 o 
   7   5  11       32.63       16.87      5.58 o 
   8   5  11       36.22       19.87      8.81 o 
   9   5  11        1.43       15.67      7.80 o 
 -11   6  11      119.24      155.68     30.92 o 
 -10   6  11      388.32      384.55     50.80 o 
  -9   6  11        8.39       16.90      9.79 o 
  -8   6  11       15.72       19.96      8.91 o 
  -7   6  11       25.90       51.81     12.04 o 
  -6   6  11      154.02      169.61     37.73 o 
  -5   6  11       18.21       27.05     11.66 o 
  -4   6  11        7.44       10.52      5.54 o 
  -3   6  11        3.05       13.38      7.10 o 
  -2   6  11      361.44      467.80     31.47 o 
  -1   6  11       22.21       21.72      5.73 o 
   0   6  11      209.80      262.02     24.80 o 
   1   6  11       17.32       11.13      7.35 o 
   3   6  11        7.88       21.60      7.80 o 
   4   6  11       24.73       38.55      9.99 o 
   5   6  11        0.26       10.34      6.99 o 
   6   6  11       69.08       67.06     20.22 o 
   7   6  11       13.31       17.11      8.15 o 
   8   6  11       64.99       30.21     11.66 o 
 -10   7  11        0.13       22.71     14.32 o 
  -9   7  11       45.91       26.50      8.41 o 
  -8   7  11       51.38       62.54     39.76 o 
  -7   7  11      209.61      201.09     28.87 o 
  -6   7  11       15.70       24.15     10.71 o 
  -5   7  11        8.71       12.79      9.52 o 
  -4   7  11        0.02       18.79      5.46 o 
  -3   7  11      324.61      438.80     30.32 o 
  -2   7  11       15.48       18.61      8.42 o 
  -1   7  11      287.42      319.80     43.16 o 
   0   7  11       54.89       58.49     11.61 o 
   1   7  11      120.61      127.79     30.63 o 
   2   7  11       12.87        9.24     10.38 o 
   3   7  11       54.78       50.55     14.32 o 
   4   7  11      189.39      154.57     29.95 o 
   5   7  11      341.21      295.80     28.19 o 
   6   7  11      247.47      192.41     42.65 o 
   7   7  11       68.42       54.92     27.48 o 
  -8   8  11        0.40        7.01      8.03 o 
  -7   8  11        9.61       28.89      9.46 o 
  -6   8  11      109.70       79.86     28.97 o 
  -5   8  11       48.15       47.77     15.86 o 
  -4   8  11       52.76       29.44     10.34 o 
  -3   8  11        4.58       28.12     10.16 o 
  -2   8  11       18.62       30.05      9.91 o 
  -1   8  11      127.45      100.68     19.78 o 
   0   8  11        5.44       20.14      6.22 o 
   1   8  11        1.44        5.22      7.84 o 
   2   8  11      207.47      181.58     43.82 o 
   3   8  11       81.66       60.67     11.82 o 
   4   8  11      364.61      299.21     45.55 o 
   5   8  11        2.25       12.03      7.80 o 
  -5   9  11       63.21       43.42     12.71 o 
  -4   9  11        6.52       23.26     11.10 o 
  -3   9  11       27.41       34.13     11.85 o 
  -2   9  11        1.15       16.45      7.65 o 
  -1   9  11       47.42       61.68     19.96 o 
   0   9  11       42.97       64.88     18.06 o 
   1   9  11       18.03       47.18     35.37 o 
   2   9  11       11.65       30.34     13.33 o 
 -12   0  12      110.56      104.25     21.13 o 
 -10   0  12       14.66       23.36      9.36 o 
  -8   0  12       39.59       34.21     10.73 o 
  -6   0  12      684.08      623.55     44.54 o 
  -4   0  12      368.24      377.64     22.81 o 
  -2   0  12       12.33        8.76      4.93 o 
   0   0  12       47.83       49.20     10.74 o 
   2   0  12      160.95      158.50     28.93 o 
   4   0  12      505.58      458.39     27.25 o 
   6   0  12      307.94      247.47     45.31 o 
   8   0  12      394.70      408.62     39.02 o 
  10   0  12       64.26       24.73     10.66 o 
 -13   1  12        1.09       14.08      4.65 o 
 -12   1  12       44.04       50.98      7.97 o 
 -11   1  12       93.26      104.38     16.13 o 
 -10   1  12       45.79       46.71      8.72 o 
  -9   1  12       17.14       12.85      4.87 o 
  -8   1  12       53.25       40.88     10.60 o 
  -7   1  12      408.46      399.87     18.96 o 
  -6   1  12       79.37       69.28     13.60 o 
  -5   1  12       78.91       68.23      7.25 o 
  -4   1  12        7.76        7.99      3.38 o 
  -3   1  12      404.83      383.98     20.86 o 
  -2   1  12        8.03       13.57      3.51 o 
  -1   1  12      388.35      432.58     29.18 o 
   0   1  12       61.50       42.50      8.00 o 
   1   1  12      200.03      251.72     23.13 o 
   2   1  12      398.45      363.75     22.99 o 
   3   1  12      114.17      121.50     13.41 o 
   4   1  12       38.66       33.56      5.80 o 
   5   1  12      671.25      644.68     33.54 o 
   6   1  12        0.92        8.92      3.71 o 
   7   1  12       72.69       72.17     12.77 o 
   8   1  12      293.51      301.30     37.98 o 
   9   1  12       44.11       34.81     13.63 o 
  10   1  12       78.90       79.64     16.36 o 
 -13   2  12      145.54      134.82     23.30 o 
 -12   2  12      153.31      149.53     25.37 o 
 -11   2  12       97.81      111.71     13.97 o 
 -10   2  12      159.10      141.03     18.72 o 
  -9   2  12       11.33       17.87      4.27 o 
  -8   2  12      138.92      151.25     18.03 o 
  -7   2  12       82.95       76.40      8.63 o 
  -6   2  12       22.30       17.37      4.85 o 
  -5   2  12      444.22      456.80     20.00 o 
  -4   2  12       29.74       33.14      6.61 o 
  -3   2  12        0.80        7.64      2.71 o 
  -2   2  12       38.20       21.37      4.30 o 
  -1   2  12      389.14      357.46     19.09 o 
   0   2  12      628.29      690.84     34.14 o 
   1   2  12       24.42       17.37      6.24 o 
   2   2  12      176.25      190.64     16.34 o 
   3   2  12      310.07      367.67     47.81 o 
   4   2  12       32.41       51.38     16.52 o 
   5   2  12        7.56        9.54     16.01 o 
   6   2  12        3.45       12.95      7.54 o 
   7   2  12       39.57       44.57     11.33 o 
   8   2  12      389.70      339.07     29.63 o 
   9   2  12      299.23      281.29     58.17 o 
  10   2  12       65.12       47.91     23.62 o 
 -12   3  12       12.83       24.00      8.09 o 
 -11   3  12       83.53       86.46     17.22 o 
 -10   3  12      109.64       87.38     16.64 o 
  -9   3  12       25.45       29.43      8.26 o 
  -8   3  12       80.65       73.80     13.28 o 
  -7   3  12      179.16      203.00     34.88 o 
  -6   3  12       10.21       18.34      7.33 o 
  -5   3  12       18.70       11.87      6.79 o 
  -4   3  12       71.90       46.95      9.14 o 
  -3   3  12      261.42      250.47     21.61 o 
  -2   3  12        0.96       17.82     11.67 o 
  -1   3  12        3.75       13.45      6.70 o 
   0   3  12        4.17        3.95      4.68 o 
   1   3  12        8.19       14.21      4.26 o 
   2   3  12      248.23      247.19     26.46 o 
   3   3  12        0.69        7.62      3.70 o 
   4   3  12      107.26      110.01     18.26 o 
   5   3  12      222.44      267.09     44.78 o 
   6   3  12      231.27      214.48     16.98 o 
   7   3  12       61.72       60.33     17.11 o 
   8   3  12       18.02       17.24      6.33 o 
   9   3  12        0.34       12.57      6.26 o 
  10   3  12       16.33       21.58     15.42 o 
 -12   4  12       29.01       25.99      8.65 o 
 -11   4  12       22.71       38.20     12.07 o 
 -10   4  12      344.44      415.82     36.48 o 
  -9   4  12        4.95       15.23      8.52 o 
  -8   4  12       81.97       76.13     21.81 o 
  -7   4  12        5.54       21.05      6.04 o 
  -6   4  12      301.84      324.61     28.73 o 
  -5   4  12      155.32      156.68     32.89 o 
  -4   4  12      437.72      502.31     31.01 o 
  -3   4  12        6.65       16.95      4.88 o 
  -2   4  12       35.01       40.90      8.62 o 
  -1   4  12      256.26      235.94     23.22 o 
   0   4  12       47.80       59.49     11.21 o 
   1   4  12       61.58       77.77     13.09 o 
   2   4  12       26.18       11.89      5.58 o 
   3   4  12      107.95      115.04     14.21 o 
   4   4  12      170.44      218.63     26.05 o 
   5   4  12       46.37       51.12     16.72 o 
   6   4  12        0.05       19.27      6.64 o 
   7   4  12       44.71       37.74      8.18 o 
   8   4  12       96.65       45.26     24.75 o 
   9   4  12      167.25      146.40     39.24 o 
 -11   5  12        0.00       13.92      7.15 o 
 -10   5  12       76.66       68.47     16.37 o 
  -9   5  12       40.69       59.74     14.86 o 
  -8   5  12      130.98      129.52     21.21 o 
  -7   5  12      100.72       96.66     22.79 o 
  -6   5  12       21.82       24.33      8.36 o 
  -5   5  12      230.36      215.58     39.67 o 
  -4   5  12       34.51       34.07      8.16 o 
  -3   5  12       86.30       90.32     19.51 o 
  -2   5  12      306.94      307.53     24.29 o 
  -1   5  12      116.50      146.24     19.00 o 
   0   5  12      121.50      131.71     19.50 o 
   1   5  12        3.97        6.66      4.29 o 
   2   5  12      680.84      750.37     43.67 o 
   3   5  12       87.38      116.33     23.27 o 
   4   5  12        8.78       17.13      9.13 o 
   5   5  12       38.35       23.39      9.19 o 
   6   5  12      344.69      336.71     21.45 o 
   7   5  12       49.29       47.70     13.51 o 
   8   5  12      170.74      115.94     35.69 o 
 -10   6  12       28.58       22.48      9.27 o 
  -9   6  12       24.32       29.80     14.36 o 
  -8   6  12       26.07       29.18     23.91 o 
  -7   6  12        5.09       12.53     10.85 o 
  -6   6  12       15.91       15.18     12.40 o 
  -5   6  12       78.44       94.26     18.56 o 
  -4   6  12        0.34       10.60      5.71 o 
  -3   6  12        9.68       15.29      6.76 o 
  -2   6  12       59.19       44.79     12.55 o 
  -1   6  12      150.91      220.53     20.00 o 
   0   6  12        6.85       18.13      4.50 o 
   1   6  12      107.29      104.09     15.39 o 
   2   6  12       46.70       41.40     12.17 o 
   3   6  12       92.02       61.71     14.57 o 
   4   6  12      301.50      243.74     44.76 o 
   5   6  12      164.70      188.50     70.37 o 
   6   6  12      177.28      162.07     27.44 o 
   7   6  12       12.80        5.50      6.80 o 
  -8   7  12        2.64       16.71      8.63 o 
  -7   7  12        0.01       18.69      7.97 o 
  -6   7  12      149.89      141.08     35.98 o 
  -5   7  12       95.10       71.32     18.82 o 
  -4   7  12       63.64       68.21     12.61 o 
  -3   7  12       11.82       13.91     14.58 o 
  -2   7  12       58.66       65.43     12.61 o 
  -1   7  12        5.15        7.94      8.37 o 
   0   7  12      140.81      152.36     22.12 o 
   1   7  12       69.92      102.95     29.14 o 
   2   7  12       81.47       97.81     19.99 o 
   3   7  12       29.35       38.58      8.75 o 
   4   7  12       90.96       74.83     18.12 o 
   5   7  12       13.45       13.29      9.47 o 
  -6   8  12        0.05        6.05     11.72 o 
  -5   8  12       61.96       57.05     15.92 o 
  -4   8  12       10.21       27.77      7.58 o 
  -3   8  12        8.65       16.33      8.68 o 
  -2   8  12       37.47       33.50     12.45 o 
  -1   8  12      125.55      110.54     23.05 o 
   0   8  12       42.79       72.38     18.37 o 
   1   8  12       17.76       24.90      9.95 o 
   2   8  12       37.75       33.89     13.17 o 
   3   8  12      104.70       99.71     42.83 o 
 -11   0  13       89.37       89.84     19.60 o 
  -9   0  13       64.89       52.18     13.85 o 
  -7   0  13      556.04      612.14     40.49 o 
  -5   0  13      280.14      237.69     22.58 o 
  -3   0  13        0.05        3.89      3.88 o 
  -1   0  13      148.32      132.05     24.77 o 
   1   0  13      249.65      286.42     43.47 o 
   3   0  13      651.06      676.44     32.83 o 
   5   0  13      855.51      894.19     39.16 o 
   7   0  13        0.54       13.49      7.31 o 
   9   0  13      617.65      600.60    217.55 o 
 -12   1  13       28.83       35.22      8.07 o 
 -11   1  13        6.26       12.01      4.72 o 
 -10   1  13      428.87      501.35     24.07 o 
  -9   1  13       14.58       23.50      5.07 o 
  -8   1  13       31.90       20.04      4.87 o 
  -7   1  13       33.43       31.83      5.71 o 
  -6   1  13       82.04       89.19     11.25 o 
  -5   1  13        1.34        5.38      3.53 o 
  -4   1  13        0.03       14.41      4.25 o 
  -3   1  13       69.26       58.34      8.08 o 
  -2   1  13       62.19       60.12     11.01 o 
  -1   1  13       26.92       15.68      4.47 o 
   0   1  13       26.81       17.12      5.16 o 
   1   1  13      100.75      122.11     12.36 o 
   2   1  13      736.29      793.24     28.50 o 
   3   1  13       12.58       13.28      8.48 o 
   4   1  13        3.33        9.14      4.97 o 
   5   1  13       97.74       91.56     14.60 o 
   6   1  13      358.79      370.01     29.30 o 
   7   1  13       21.34       53.18     15.38 o 
   8   1  13      170.91      152.04     33.42 o 
   9   1  13       14.77        7.29      6.56 o 
 -12   2  13        4.00       10.96      6.38 o 
 -11   2  13        7.43       20.18      6.37 o 
 -10   2  13        0.57       15.77      5.51 o 
  -9   2  13      130.16      133.03     15.16 o 
  -8   2  13       26.02       28.24      5.10 o 
  -7   2  13       16.76       25.62      6.50 o 
  -6   2  13       23.52       24.61      7.28 o 
  -5   2  13      333.22      341.60     23.27 o 
  -4   2  13        0.06        4.76      8.33 o 
  -3   2  13      402.34      348.42     31.84 o 
  -2   2  13        3.67       16.64      5.60 o 
  -1   2  13       16.38       10.29      3.30 o 
   0   2  13        3.49       15.10      4.97 o 
   1   2  13       56.08       80.63     21.91 o 
   2   2  13      152.50      180.29     20.88 o 
   3   2  13      313.87      299.16     23.41 o 
   4   2  13      164.18      192.19     25.75 o 
   5   2  13       25.69       28.22     18.19 o 
   6   2  13      123.65      127.00     23.02 o 
   7   2  13        0.00       23.48     21.90 o 
   8   2  13        3.76       12.94     10.48 o 
   9   2  13      358.27      229.88     50.58 o 
 -12   3  13       68.18       80.05     13.51 o 
 -11   3  13        6.97       16.59      8.54 o 
 -10   3  13      126.41      108.44     28.85 o 
  -9   3  13       59.70       84.09     24.40 o 
  -8   3  13       71.80       42.57     12.37 o 
  -7   3  13      308.47      304.47     27.87 o 
  -6   3  13      295.70      350.06     35.59 o 
  -5   3  13        4.40       21.06     11.80 o 
  -4   3  13      175.84      157.62     23.23 o 
  -3   3  13       82.38       64.96     12.76 o 
  -2   3  13       55.58       51.49     11.41 o 
  -1   3  13      278.65      396.58     33.51 o 
   0   3  13       48.90       31.56      9.45 o 
   1   3  13        4.01       18.85      7.13 o 
   2   3  13       91.33       84.74     13.73 o 
   3   3  13      206.46      179.18     20.29 o 
   4   3  13       35.82       26.60     10.62 o 
   5   3  13      162.29      169.36     30.56 o 
   6   3  13      228.79      208.98     33.21 o 
   7   3  13      187.44      176.28     34.21 o 
   8   3  13       94.55      106.52     20.23 o 
 -11   4  13       46.33       39.23     10.14 o 
 -10   4  13        7.89       25.64     12.09 o 
  -9   4  13       97.04      114.47     23.78 o 
  -8   4  13      158.01      130.35     32.58 o 
  -7   4  13       86.35      108.41     14.24 o 
  -6   4  13        0.86       12.84      7.95 o 
  -5   4  13        1.97        5.43      9.70 o 
  -4   4  13       95.51      104.28     20.88 o 
  -3   4  13      184.98      172.04     33.67 o 
  -2   4  13       58.63       55.95     14.43 o 
  -1   4  13       58.03       45.93     11.36 o 
   0   4  13      492.92      613.81     46.74 o 
   1   4  13        5.27       12.08      6.59 o 
   2   4  13       50.90       55.90     19.93 o 
   3   4  13        5.98       11.81      7.94 o 
   4   4  13      175.38      167.96     27.39 o 
   5   4  13       76.52       94.40     15.55 o 
   6   4  13      157.57      134.69     25.26 o 
   7   4  13       38.23       29.03     11.15 o 
   8   4  13       32.23       26.29     11.97 o 
 -10   5  13       40.98       30.32     10.22 o 
  -9   5  13        1.83       12.32      6.66 o 
  -8   5  13       34.39       40.34     13.51 o 
  -7   5  13      116.65      106.81     21.55 o 
  -6   5  13        4.34       10.10      6.64 o 
  -5   5  13       14.03       18.23     12.48 o 
  -4   5  13       37.27       49.72     13.04 o 
  -3   5  13       49.96       31.46     13.29 o 
  -2   5  13      353.84      423.01     40.41 o 
  -1   5  13      104.43       88.29     22.51 o 
   0   5  13        4.31        7.15      4.35 o 
   1   5  13      249.50      291.87     28.92 o 
   2   5  13       76.48       62.03     13.07 o 
   3   5  13      115.31      118.17     20.34 o 
   4   5  13       40.02       32.91     14.87 o 
   5   5  13       52.26       34.43     11.56 o 
   6   5  13       66.08       70.98     11.44 o 
   7   5  13       61.42       71.29     23.45 o 
  -9   6  13       62.23       84.52     16.49 o 
  -8   6  13      129.23      158.83     24.56 o 
  -7   6  13       11.35       16.44      9.90 o 
  -6   6  13        0.14       17.62      7.90 o 
  -5   6  13        0.86       10.17      7.25 o 
  -4   6  13      306.74      421.19     56.11 o 
  -3   6  13       44.90       35.09     18.29 o 
  -2   6  13       32.51       27.87      8.55 o 
  -1   6  13        1.92        9.68      9.02 o 
   0   6  13      187.24      216.60     30.97 o 
   1   6  13       51.51       49.96     12.41 o 
   2   6  13        2.68       13.68      8.39 o 
   3   6  13        0.68       18.26     14.18 o 
   4   6  13      279.68      233.80     44.41 o 
   5   6  13        1.26       30.93     10.53 o 
  -7   7  13       57.58       66.99     12.66 o 
  -6   7  13       31.71       41.42     13.79 o 
  -5   7  13       96.03      107.22     23.43 o 
  -4   7  13      111.77      105.79     28.16 o 
  -3   7  13      295.80      358.16     33.94 o 
  -2   7  13        4.30       14.98      9.09 o 
  -1   7  13      113.02       93.08     18.90 o 
   0   7  13       19.86       11.59      8.50 o 
   1   7  13       10.23       11.67      8.20 o 
   2   7  13       88.93       75.59     15.66 o 
   3   7  13       48.31       41.10     20.97 o 
   4   7  13        7.65       31.71     15.95 o 
  -3   8  13       68.78       54.66     19.88 o 
  -2   8  13       24.39       23.01     10.98 o 
  -1   8  13       16.79       26.30     10.16 o 
 -10   0  14       90.49       86.75     22.49 o 
  -8   0  14      532.34      587.79     58.04 o 
  -6   0  14      332.59      452.96     55.97 o 
  -4   0  14       24.29       14.77      7.09 o 
  -2   0  14      110.24      132.40     28.69 o 
   0   0  14       82.64       90.54     18.63 o 
   2   0  14       84.93      113.11     18.67 o 
   4   0  14      173.03      179.17     26.61 o 
   6   0  14      437.33      519.88    139.74 o 
   8   0  14       18.06        6.74     24.72 o 
 -11   1  14        4.31       23.80      6.88 o 
 -10   1  14       69.74       45.27      9.32 o 
  -9   1  14      306.94      326.00     28.39 o 
  -8   1  14        0.65       15.90      3.74 o 
  -7   1  14      146.59      159.42     19.00 o 
  -6   1  14       16.65       25.76      8.92 o 
  -5   1  14      105.33      119.73     18.61 o 
  -4   1  14        9.69       12.88      6.11 o 
  -3   1  14       64.89       47.81      9.99 o 
  -2   1  14        3.34        7.43      3.51 o 
  -1   1  14       87.94       94.31     15.46 o 
   0   1  14        9.19       11.12      8.47 o 
   1   1  14        6.51       16.03      5.49 o 
   2   1  14      162.39      121.94     27.05 o 
   3   1  14      547.54      579.68     35.65 o 
   4   1  14       36.38       35.45      8.64 o 
   5   1  14        5.24       14.71      8.40 o 
   6   1  14        0.05       14.67      8.68 o 
   7   1  14      177.35      134.00     29.88 o 
   8   1  14       46.20       22.85     13.21 o 
 -11   2  14        0.73       -2.27      9.61 o 
 -10   2  14        0.54       11.49      6.10 o 
  -9   2  14        0.28       16.82      8.78 o 
  -8   2  14       13.65       14.93      4.34 o 
  -7   2  14      127.73      156.23     40.88 o 
  -6   2  14        3.57        6.95      5.11 o 
  -5   2  14        0.16       11.97      5.92 o 
  -4   2  14       78.65       91.33     21.21 o 
  -3   2  14       10.71       16.92      8.40 o 
  -2   2  14        0.46       14.76      3.84 o 
  -1   2  14        0.06        6.59      4.53 o 
   0   2  14      489.60      581.89     26.53 o 
   1   2  14       70.82       83.08     12.72 o 
   2   2  14       47.05       30.13     15.18 o 
   3   2  14       51.83       58.57      8.53 o 
   4   2  14      175.48      160.94     30.46 o 
   5   2  14       94.89       74.64     22.63 o 
   6   2  14      233.96      228.61     41.55 o 
   7   2  14       10.38        2.23      5.51 o 
   8   2  14        1.13       11.00      6.44 o 
 -10   3  14       60.19       44.77     13.04 o 
  -9   3  14       61.31       55.43     11.34 o 
  -8   3  14        0.00       15.63      5.52 o 
  -7   3  14        6.65        4.20      7.20 o 
  -6   3  14      228.57      306.18     42.76 o 
  -5   3  14        2.09        7.88      4.25 o 
  -4   3  14        2.40       15.23      9.29 o 
  -3   3  14      171.07      185.64     46.86 o 
  -2   3  14       11.17       15.18      4.77 o 
  -1   3  14      141.93      148.22     23.01 o 
   0   3  14        0.12        4.30      4.90 o 
   1   3  14      170.35      173.80     21.84 o 
   2   3  14      478.66      505.12     33.79 o 
   3   3  14      231.15      226.41     34.28 o 
   4   3  14      187.46      183.37     27.56 o 
   5   3  14        0.69       11.44      8.90 o 
   6   3  14      144.69      125.58     34.81 o 
   7   3  14       33.71       10.05      9.48 o 
 -10   4  14       10.41       20.24     10.74 o 
  -9   4  14       44.07       48.40     13.65 o 
  -8   4  14       11.39       15.40      5.33 o 
  -7   4  14      208.83      290.72     37.08 o 
  -6   4  14       40.99       33.23      9.22 o 
  -5   4  14       90.47       92.64     22.60 o 
  -4   4  14       57.04       48.17     13.77 o 
  -3   4  14      266.42      329.76     60.17 o 
  -2   4  14        4.02        8.55      5.65 o 
  -1   4  14       59.20       63.01     14.58 o 
   0   4  14       20.32       34.57      7.87 o 
   1   4  14        8.10       24.54      8.10 o 
   2   4  14       94.27       72.03     14.05 o 
   3   4  14       73.13       52.18     13.01 o 
   4   4  14       14.60       20.38      6.55 o 
   5   4  14      277.89      258.40     24.34 o 
   6   4  14       60.09       63.65     18.33 o 
  -8   5  14       82.59       70.31     13.64 o 
  -7   5  14        0.04       19.87      6.00 o 
  -6   5  14       34.15       54.22      9.01 o 
  -5   5  14       63.02       49.12     13.15 o 
  -4   5  14      162.60      170.56     42.88 o 
  -3   5  14       22.99       23.45     12.02 o 
  -2   5  14       34.63       40.09     14.70 o 
  -1   5  14       27.03       32.47      8.32 o 
   0   5  14      143.51      135.22     24.85 o 
   1   5  14        0.00       17.99      6.23 o 
   2   5  14       47.54       51.18     16.23 o 
   3   5  14        5.90       11.10      8.40 o 
   4   5  14      123.71      102.51     18.25 o 
   5   5  14        6.95       10.74     13.08 o 
  -7   6  14       74.36       37.28     14.63 o 
  -6   6  14       12.96       11.34      7.24 o 
  -5   6  14        2.23       16.47      9.01 o 
  -4   6  14       27.25       34.63     17.83 o 
  -3   6  14       76.57       74.66     16.04 o 
  -2   6  14       30.57       28.69      8.40 o 
  -1   6  14       22.46       46.40     10.51 o 
   0   6  14       14.78       12.12      6.03 o 
   1   6  14      160.86      127.19     32.89 o 
   2   6  14        3.28       23.38      9.02 o 
   3   6  14        9.40       37.88     12.00 o 
  -4   7  14        3.59       17.07     11.65 o 
  -3   7  14       22.63       46.68     16.22 o 
  -2   7  14      289.62      250.37     27.39 o 
  -1   7  14       16.23       21.95      8.50 o 
   0   7  14       13.05       22.05     10.86 o 
  -9   0  15       54.10       54.96     16.94 o 
  -7   0  15      458.72      455.34     76.72 o 
  -5   0  15        5.99       13.71      5.87 o 
  -3   0  15       88.63       84.95     21.88 o 
  -1   0  15      136.43      148.11     34.00 o 
   1   0  15      184.84      262.93     47.80 o 
   3   0  15      577.03      630.16    133.34 o 
   5   0  15       11.78       13.87     18.60 o 
 -10   1  15      123.34      122.56     17.64 o 
  -9   1  15       10.88       28.30     11.95 o 
  -8   1  15      189.19      201.33     29.27 o 
  -7   1  15       31.63       41.75     10.89 o 
  -6   1  15       63.12       67.63     14.49 o 
  -5   1  15        0.59       14.10      6.58 o 
  -4   1  15       27.40       43.47     10.52 o 
  -3   1  15        6.69       15.79      9.74 o 
  -2   1  15       17.20       18.55      9.61 o 
  -1   1  15       13.60       12.61      5.88 o 
   0   1  15      291.47      407.96     47.12 o 
   1   1  15        9.83       14.75      3.93 o 
   2   1  15       37.95       30.13      8.77 o 
   3   1  15       79.20       66.69     15.08 o 
   4   1  15      429.32      387.05     39.88 o 
   5   1  15       16.06       14.92     13.09 o 
   6   1  15        0.44       81.78     35.85 o 
  -9   2  15       15.88       26.65     10.25 o 
  -8   2  15       74.41       76.16     15.72 o 
  -7   2  15       90.07       92.71     17.70 o 
  -6   2  15       34.21       46.37     18.23 o 
  -5   2  15        8.46       18.80      5.69 o 
  -4   2  15       58.03       58.93     14.15 o 
  -3   2  15       69.84       82.02     19.05 o 
  -2   2  15       35.63       52.77     12.78 o 
  -1   2  15        2.38       12.86      5.01 o 
   0   2  15      215.88      212.65     24.25 o 
   1   2  15      150.76      146.09     18.71 o 
   2   2  15       53.38       47.82     11.22 o 
   3   2  15      120.68       85.83     21.84 o 
   4   2  15       85.79       84.17     20.09 o 
   5   2  15      196.44      181.07     30.98 o 
   6   2  15       30.88       90.53     40.36 o 
  -9   3  15      248.12      190.69     65.08 o 
  -8   3  15        0.40       20.54     10.05 o 
  -7   3  15        0.20       12.33      7.26 o 
  -6   3  15       12.35       21.84      6.27 o 
  -5   3  15       58.20       73.62     14.29 o 
  -4   3  15        0.38       27.91     13.23 o 
  -3   3  15       48.83       15.10     10.50 o 
  -2   3  15      267.04      321.95     64.48 o 
  -1   3  15       68.65       57.44      8.14 o 
   0   3  15       65.91       74.59     13.67 o 
   1   3  15        0.65        6.75      4.05 o 
   2   3  15        8.12        8.39      7.48 o 
   4   3  15       81.42       62.78     17.88 o 
   5   3  15        1.14        4.97      7.47 o 
  -8   4  15       61.83       50.05     10.50 o 
  -7   4  15        8.07       19.76      6.43 o 
  -6   4  15      336.67      382.66     35.64 o 
  -5   4  15      228.97      201.02     34.42 o 
  -4   4  15        6.63       22.05      8.54 o 
  -3   4  15      257.11      260.71     52.52 o 
  -2   4  15        8.57       19.20      8.67 o 
  -1   4  15        9.15       12.71      6.00 o 
   0   4  15        1.90       13.42      6.00 o 
   1   4  15      266.78      269.23     39.33 o 
   2   4  15      144.02      110.44     28.02 o 
   3   4  15      117.89      137.16     35.49 o 
   4   4  15        9.40       10.28      6.12 o 
  -6   5  15       96.38       74.78     25.68 o 
  -5   5  15      161.88      123.88     29.38 o 
  -4   5  15      146.53       87.36     26.62 o 
  -3   5  15      129.43      122.99     32.37 o 
  -2   5  15       73.52       61.96     17.84 o 
  -1   5  15      184.61      156.04     22.64 o 
   0   5  15        5.54        8.36      6.51 o 
   1   5  15       52.88       58.66     15.13 o 
   2   5  15       65.35       37.23     14.94 o 
   3   5  15       42.57       18.94      8.09 o 
  -3   6  15       13.12       30.27     10.75 o 
  -2   6  15      178.75      265.92     69.27 o 
  -1   6  15       43.23       32.50      9.78 o 
   0   6  15        0.37       11.48      6.47 o 
  -8   0  16       99.16       65.53     26.36 o 
  -6   0  16      167.72      280.84    119.74 o 
  -4   0  16      139.52      144.02     55.45 o 
  -2   0  16       74.01       43.29     14.10 o 
   0   0  16      113.38      133.71     25.08 o 
   2   0  16      115.78      102.42     33.65 o 
   4   0  16        7.46       53.58     37.71 o 
  -8   1  16        0.37       14.59      5.51 o 
  -7   1  16       48.89       41.94     10.33 o 
  -6   1  16       22.96       15.77      6.71 o 
  -5   1  16       29.07       55.04     14.26 o 
  -4   1  16        9.43       13.94      5.71 o 
  -3   1  16      119.00      130.74     20.37 o 
  -2   1  16        3.74       23.91     10.31 o 
  -1   1  16        0.04       17.38      8.17 o 
   0   1  16      116.04      117.41     21.06 o 
   1   1  16       85.10       65.27     15.20 o 
   2   1  16       65.45       50.00     14.77 o 
   3   1  16       15.49       39.62     22.21 o 
   4   1  16      122.56       78.15     46.55 o 
  -8   2  16      150.24      115.89     26.56 o 
  -7   2  16      134.88      151.42     22.63 o 
  -6   2  16      386.98      403.98     53.40 o 
  -5   2  16       14.23       14.81      5.24 o 
  -4   2  16        0.08        8.46      5.91 o 
  -3   2  16        7.62       11.56      7.49 o 
  -2   2  16      159.04       96.79     31.45 o 
  -1   2  16        0.21       46.90     16.44 o 
   0   2  16        0.03       10.00      4.75 o 
   1   2  16       16.84       24.92      8.26 o 
   2   2  16      237.33      195.49     28.85 o 
   3   2  16       16.71       21.30      5.99 o 
   4   2  16       29.52       33.34     19.51 o 
  -7   3  16       61.12       64.69     16.48 o 
  -6   3  16        0.16       19.45      6.88 o 
  -5   3  16      413.27      451.56     44.01 o 
  -4   3  16        1.71        3.63      9.20 o 
  -3   3  16      201.70      226.52     42.66 o 
  -2   3  16        0.23       13.89      7.73 o 
  -1   3  16      197.47      196.67     32.35 o 
   0   3  16      190.89      139.42     32.25 o 
   1   3  16       72.86       52.05     12.37 o 
   2   3  16       95.49       54.92     21.21 o 
   3   3  16       15.15        9.99      8.29 o 
  -5   4  16      188.88      187.73     36.74 o 
  -4   4  16      163.60      135.32     41.23 o 
  -3   4  16        5.12       10.12     12.96 o 
  -2   4  16      104.73      107.48     22.39 o 
  -1   4  16        5.34        9.92      6.89 o 
   0   4  16       42.86       59.89     13.87 o 
   1   4  16        7.55       13.01      7.19 o 
  -3   0  17       60.78       92.21     62.93 o 
  -1   0  17        6.74       25.97     17.84 o 
   1   0  17      233.65      168.79     39.62 o 
  -5   1  17        3.80       20.58     11.25 o 
  -4   1  17       27.47       44.15     23.38 o 
  -3   1  17        1.62       16.31     12.57 o 
  -2   1  17      139.70      196.78     47.81 o 
  -1   1  17       41.94       81.15     24.77 o 
   0   1  17       37.62       41.27     10.36 o 
   1   1  17      100.40       75.87     19.04 o 
  -4   2  17        1.49        8.07      7.78 o 
  -3   2  17       58.05       77.83     18.88 o 
  -2   2  17      153.51      159.72     58.41 o 
  -1   2  17      124.76      158.88     42.20 o 
   0   2  17       69.47       33.09     15.98 o 
                                                 
